# Supplementary material for: Application of whole genome sequence analysis to the study of Mycobacterium tuberculosis in Nunavut, Canada
Source: PLoS One. 2017 Oct 5;12(10):e0185656. doi: 10.1371/journal.pone.0185656 (PMC5628838; doi:10.1371/journal.pone.0185656)
Supplement: S1 Table — (XLSX) [file pone.0185656.s004.xlsx]

## Sheet: Sheet1
CHROMOSOME	POS	abbrEff	EFFECT	REF	GENE
gi|448814763|ref|NC_000962.3|	371	missense_variant	missense_variant(MODERATE|MISSENSE|cCa/cTa|p.Pro124Leu/c.371C>T|507|dnaA|protein_coding|CODING|NP_214515.1|1|1)	C	dnaA
gi|448814763|ref|NC_000962.3|	1977	intergenic_region	intergenic_region(MODIFIER||||||||||1)	A
gi|448814763|ref|NC_000962.3|	1977	upstream_gene_variant	upstream_gene_variant(MODIFIER||75||402|dnaN|protein_coding|CODING|NP_214516.1||1)	A	dnaN
gi|448814763|ref|NC_000962.3|	2933	synonymous_variant	synonymous_variant(LOW|SILENT|ggC/ggT|p.Gly294Gly/c.882C>T|402|dnaN|protein_coding|CODING|NP_214516.1|1|1)	C	dnaN
gi|448814763|ref|NC_000962.3|	4013	missense_variant	missense_variant(MODERATE|MISSENSE|aTc/aCc|p.Ile245Thr/c.734T>C|385|recF|protein_coding|CODING|NP_214517.1|1|1|WARNING_TRANSCRIPT_NO_START_CODON)	T	recF
gi|448814763|ref|NC_000962.3|	4926	missense_variant	missense_variant(MODERATE|MISSENSE|Ccg/Tcg|p.Pro165Ser/c.493C>T|187|Rv0004|protein_coding|CODING|NP_214518.1|1|1)	C	Rv0004
gi|448814763|ref|NC_000962.3|	5917	synonymous_variant	synonymous_variant(LOW|SILENT|gtC/gtT|p.Val226Val/c.678C>T|675|gyrB|protein_coding|CODING|NP_214519.2|1|1|WARNING_TRANSCRIPT_NO_START_CODON)	C	gyrB
gi|448814763|ref|NC_000962.3|	7017	missense_variant	missense_variant(MODERATE|MISSENSE|gCg/gTg|p.Ala593Val/c.1778C>T|675|gyrB|protein_coding|CODING|NP_214519.2|1|1|WARNING_TRANSCRIPT_NO_START_CODON)	C	gyrB
gi|448814763|ref|NC_000962.3|	7362	missense_variant	missense_variant(MODERATE|MISSENSE|Gag/Cag|p.Glu21Gln/c.61G>C|838|gyrA|protein_coding|CODING|NP_214520.1|1|1)	G	gyrA
gi|448814763|ref|NC_000962.3|	7585	missense_variant	missense_variant(MODERATE|MISSENSE|aGc/aCc|p.Ser95Thr/c.284G>C|838|gyrA|protein_coding|CODING|NP_214520.1|1|1)	G	gyrA
gi|448814763|ref|NC_000962.3|	9304	missense_variant	missense_variant(MODERATE|MISSENSE|gGc/gAc|p.Gly668Asp/c.2003G>A|838|gyrA|protein_coding|CODING|NP_214520.1|1|1)	G	gyrA
gi|448814763|ref|NC_000962.3|	9663	missense_variant	missense_variant(MODERATE|MISSENSE|Gca/Aca|p.Ala788Thr/c.2362G>A|838|gyrA|protein_coding|CODING|NP_214520.1|1|1)	G	gyrA
gi|448814763|ref|NC_000962.3|	9668	synonymous_variant	synonymous_variant(LOW|SILENT|cgC/cgG|p.Arg789Arg/c.2367C>G|838|gyrA|protein_coding|CODING|NP_214520.1|1|1)	C	gyrA
gi|448814763|ref|NC_000962.3|	10252	synonymous_variant	synonymous_variant(LOW|SILENT|tgT/tgC|p.Cys113Cys/c.339T>C|304|Rv0007|protein_coding|CODING|NP_214521.1|1|1|WARNING_TRANSCRIPT_NO_START_CODON)	T	Rv0007
gi|448814763|ref|NC_000962.3|	10486	missense_variant	missense_variant(MODERATE|MISSENSE|atG/atC|p.Met191Ile/c.573G>C|304|Rv0007|protein_coding|CODING|NP_214521.1|1|1|WARNING_TRANSCRIPT_NO_START_CODON)	G	Rv0007
gi|448814763|ref|NC_000962.3|	11370	intergenic_region	intergenic_region(MODIFIER||||||||||1)	C
gi|448814763|ref|NC_000962.3|	11633	intergenic_region	intergenic_region(MODIFIER||||||||||1)	G
gi|448814763|ref|NC_000962.3|	11879	missense_variant	missense_variant(MODERATE|MISSENSE|Tcc/Ccc|p.Ser145Pro/c.433T>C|145|Rv0008c|protein_coding|CODING|NP_214522.1|1|1)	A	Rv0008c
gi|448814763|ref|NC_000962.3|	14640	synonymous_variant	synonymous_variant(LOW|SILENT|aaC/aaT|p.Asn184Asn/c.552C>T|262|Rv0012|protein_coding|CODING|NP_214526.1|1|1)	C	Rv0012
gi|448814763|ref|NC_000962.3|	14785	missense_variant	missense_variant(MODERATE|MISSENSE|Tgc/Cgc|p.Cys233Arg/c.697T>C|262|Rv0012|protein_coding|CODING|NP_214526.1|1|1)	T	Rv0012
gi|448814763|ref|NC_000962.3|	15267	synonymous_variant	synonymous_variant(LOW|SILENT|gtG/gtT|p.Val118Val/c.354G>T|232|trpG|protein_coding|CODING|YP_177615.1|1|1)	G	trpG
gi|448814763|ref|NC_000962.3|	19035	synonymous_variant	synonymous_variant(LOW|SILENT|acA/acC|p.Thr400Thr/c.1200A>C|491|pbpA|protein_coding|CODING|NP_214530.1|1|1)	T	pbpA
gi|448814763|ref|NC_000962.3|	21795	missense_variant	missense_variant(MODERATE|MISSENSE|Ccg/Tcg|p.Pro463Ser/c.1387C>T|514|pstP|protein_coding|CODING|NP_214532.1|1|1|WARNING_TRANSCRIPT_NO_START_CODON)	G	pstP
gi|448814763|ref|NC_000962.3|	21801	missense_variant	missense_variant(MODERATE|MISSENSE|Tcc/Ccc|p.Ser461Pro/c.1381T>C|514|pstP|protein_coding|CODING|NP_214532.1|1|1|WARNING_TRANSCRIPT_NO_START_CODON)	A	pstP
gi|448814763|ref|NC_000962.3|	24022	missense_variant	missense_variant(MODERATE|MISSENSE|Cgt/Tgt|p.Arg475Cys/c.1423C>T|527|fhaA|protein_coding|CODING|NP_214534.1|1|1)	G	fhaA
gi|448814763|ref|NC_000962.3|	24693	missense_variant	missense_variant(MODERATE|MISSENSE|cCc/cAc|p.Pro251His/c.752C>A|527|fhaA|protein_coding|CODING|NP_214534.1|1|1)	G	fhaA
gi|448814763|ref|NC_000962.3|	24721	missense_variant	missense_variant(MODERATE|MISSENSE|Cgc/Ggc|p.Arg242Gly/c.724C>G|527|fhaA|protein_coding|CODING|NP_214534.1|1|1)	G	fhaA
gi|448814763|ref|NC_000962.3|	24722	synonymous_variant	synonymous_variant(LOW|SILENT|caA/caG|p.Gln241Gln/c.723A>G|527|fhaA|protein_coding|CODING|NP_214534.1|1|1)	T	fhaA
gi|448814763|ref|NC_000962.3|	24725	missense_variant	missense_variant(MODERATE|MISSENSE|gaG/gaC|p.Glu240Asp/c.720G>C|527|fhaA|protein_coding|CODING|NP_214534.1|1|1)	C	fhaA
gi|448814763|ref|NC_000962.3|	24734	synonymous_variant	synonymous_variant(LOW|SILENT|ggT/ggG|p.Gly237Gly/c.711T>G|527|fhaA|protein_coding|CODING|NP_214534.1|1|1)	A	fhaA
gi|448814763|ref|NC_000962.3|	25608	intergenic_region	intergenic_region(MODIFIER||||||||||1)	G
gi|448814763|ref|NC_000962.3|	26959	intergenic_region	intergenic_region(MODIFIER||||||||||1)	C
gi|448814763|ref|NC_000962.3|	26959	upstream_gene_variant	upstream_gene_variant(MODIFIER||78||322|Rv0021c|protein_coding|CODING|NP_214535.1||1|WARNING_TRANSCRIPT_NO_START_CODON)	C	Rv0021c
gi|448814763|ref|NC_000962.3|	28640	synonymous_variant	synonymous_variant(LOW|SILENT|gtT/gtC|p.Val93Val/c.279T>C|281|Rv0024|protein_coding|CODING|NP_214538.1|1|1|WARNING_TRANSCRIPT_NO_START_CODON)	T	Rv0024
gi|448814763|ref|NC_000962.3|	28868	synonymous_variant	synonymous_variant(LOW|SILENT|cgC/cgT|p.Arg169Arg/c.507C>T|281|Rv0024|protein_coding|CODING|NP_214538.1|1|1|WARNING_TRANSCRIPT_NO_START_CODON)	C	Rv0024
gi|448814763|ref|NC_000962.3|	30943	missense_variant	missense_variant(MODERATE|MISSENSE|Ccc/Tcc|p.Pro408Ser/c.1222C>T|448|Rv0026|protein_coding|CODING|NP_214540.1|1|1|WARNING_TRANSCRIPT_NO_START_CODON)	C	Rv0026
gi|448814763|ref|NC_000962.3|	31077	intergenic_region	intergenic_region(MODIFIER||||||||||1)	C
gi|448814763|ref|NC_000962.3|	32241	missense_variant	missense_variant(MODERATE|MISSENSE|gAt/gGt|p.Asp62Gly/c.185A>G|365|Rv0029|protein_coding|CODING|NP_214543.1|1|1|WARNING_TRANSCRIPT_NO_START_CODON)	A	Rv0029
gi|448814763|ref|NC_000962.3|	33524	synonymous_variant	synonymous_variant(LOW|SILENT|Cgg/Agg|p.Arg101Arg/c.301C>A|109|Rv0030|protein_coding|CODING|NP_214544.1|1|1)	C	Rv0030
gi|448814763|ref|NC_000962.3|	33670	intergenic_region	intergenic_region(MODIFIER||||||||||1)	C
gi|448814763|ref|NC_000962.3|	34044	intergenic_region	intergenic_region(MODIFIER||||||||||1)	T
gi|448814763|ref|NC_000962.3|	35984	synonymous_variant	synonymous_variant(LOW|SILENT|Ctg/Ttg|p.Leu564Leu/c.1690C>T|771|bioF2|protein_coding|CODING|NP_214546.1|1|1)	C	bioF2
gi|448814763|ref|NC_000962.3|	37031	synonymous_variant	synonymous_variant(LOW|SILENT|gcC/gcG|p.Ala55Ala/c.165C>G|131|Rv0034|protein_coding|CODING|NP_214548.1|1|1)	C	Rv0034
gi|448814763|ref|NC_000962.3|	42967	synonymous_variant	synonymous_variant(LOW|SILENT|ccC/ccG|p.Pro133Pro/c.399C>G|310|mtc28|protein_coding|CODING|NP_214554.2|1|1)	G	mtc28
gi|448814763|ref|NC_000962.3|	43331	missense_variant	missense_variant(MODERATE|MISSENSE|gCa/gTa|p.Ala12Val/c.35C>T|310|mtc28|protein_coding|CODING|NP_214554.2|1|1)	G	mtc28
gi|448814763|ref|NC_000962.3|	46370	missense_variant	missense_variant(MODERATE|MISSENSE|Gcc/Acc|p.Ala937Thr/c.2809G>A|969|leuS|protein_coding|CODING|NP_214555.1|1|1|WARNING_TRANSCRIPT_NO_START_CODON)	G	leuS
gi|448814763|ref|NC_000962.3|	50557	missense_variant	missense_variant(MODERATE|MISSENSE|Agg/Ggg|p.Arg190Gly/c.568A>G|367|ino1|protein_coding|CODING|NP_214560.1|1|1)	T	ino1
gi|448814763|ref|NC_000962.3|	51449	synonymous_variant	synonymous_variant(LOW|SILENT|acC/acT|p.Thr93Thr/c.279C>T|180|Rv0047c|protein_coding|CODING|NP_214561.1|1|1)	G	Rv0047c
gi|448814763|ref|NC_000962.3|	51949	missense_variant	missense_variant(MODERATE|MISSENSE|gTc/gCc|p.Val250Ala/c.749T>C|289|Rv0048c|protein_coding|CODING|NP_214562.1|1|1|WARNING_TRANSCRIPT_NO_START_CODON)	A	Rv0048c
gi|448814763|ref|NC_000962.3|	51954	missense_variant	missense_variant(MODERATE|MISSENSE|gaA/gaT|p.Glu248Asp/c.744A>T|289|Rv0048c|protein_coding|CODING|NP_214562.1|1|1|WARNING_TRANSCRIPT_NO_START_CODON)	T	Rv0048c
gi|448814763|ref|NC_000962.3|	52753	intergenic_region	intergenic_region(MODIFIER||||||||||1)	G
gi|448814763|ref|NC_000962.3|	52753	upstream_gene_variant	upstream_gene_variant(MODIFIER||56||289|Rv0048c|protein_coding|CODING|NP_214562.1||1|WARNING_TRANSCRIPT_NO_START_CODON)	G	Rv0048c
gi|448814763|ref|NC_000962.3|	52753	upstream_gene_variant	upstream_gene_variant(MODIFIER||78||137|Rv0049|protein_coding|CODING|NP_214563.1||1|WARNING_TRANSCRIPT_NO_START_CODON)	G	Rv0049
gi|448814763|ref|NC_000962.3|	54394	synonymous_variant	synonymous_variant(LOW|SILENT|gcA/gcG|p.Ala244Ala/c.732A>G|678|ponA1|protein_coding|CODING|YP_177687.1|1|1|WARNING_TRANSCRIPT_NO_START_CODON)	A	ponA1
gi|448814763|ref|NC_000962.3|	55553	missense_variant	missense_variant(MODERATE|MISSENSE|Ccg/Tcg|p.Pro631Ser/c.1891C>T|678|ponA1|protein_coding|CODING|YP_177687.1|1|1|WARNING_TRANSCRIPT_NO_START_CODON)	C	ponA1
gi|448814763|ref|NC_000962.3|	57393	intergenic_region	intergenic_region(MODIFIER||||||||||1)	A
gi|448814763|ref|NC_000962.3|	57393	upstream_gene_variant	upstream_gene_variant(MODIFIER||17||187|Rv0052|protein_coding|CODING|NP_214566.3||1|WARNING_TRANSCRIPT_NO_START_CODON)	A	Rv0052
gi|448814763|ref|NC_000962.3|	57524	missense_variant	missense_variant(MODERATE|MISSENSE|Gtg/Atg|p.Val39Met/c.115G>A|187|Rv0052|protein_coding|CODING|NP_214566.3|1|1|WARNING_TRANSCRIPT_NO_START_CODON)	G	Rv0052
gi|448814763|ref|NC_000962.3|	61221	missense_variant	missense_variant(MODERATE|MISSENSE|Ctc/Ttc|p.Leu276Phe/c.826C>T|874|dnaB|protein_coding|CODING|NP_214572.1|1|1)	C	dnaB
gi|448814763|ref|NC_000962.3|	62049	missense_variant	missense_variant(MODERATE|MISSENSE|Agg/Ggg|p.Arg552Gly/c.1654A>G|874|dnaB|protein_coding|CODING|NP_214572.1|1|1)	A	dnaB
gi|448814763|ref|NC_000962.3|	62657	synonymous_variant	synonymous_variant(LOW|SILENT|ccG/ccA|p.Pro754Pro/c.2262G>A|874|dnaB|protein_coding|CODING|NP_214572.1|1|1)	G	dnaB
gi|448814763|ref|NC_000962.3|	69834	synonymous_variant	synonymous_variant(LOW|SILENT|gaC/gaT|p.Asp405Asp/c.1215C>T|979|Rv0064|protein_coding|CODING|NP_214578.1|1|1)	C	Rv0064
gi|448814763|ref|NC_000962.3|	69871	missense_variant	missense_variant(MODERATE|MISSENSE|Ctc/Ttc|p.Leu418Phe/c.1252C>T|979|Rv0064|protein_coding|CODING|NP_214578.1|1|1)	C	Rv0064
gi|448814763|ref|NC_000962.3|	69989	missense_variant	missense_variant(MODERATE|MISSENSE|gGt/gAt|p.Gly457Asp/c.1370G>A|979|Rv0064|protein_coding|CODING|NP_214578.1|1|1)	G	Rv0064
gi|448814763|ref|NC_000962.3|	70095	synonymous_variant	synonymous_variant(LOW|SILENT|cgG/cgA|p.Arg492Arg/c.1476G>A|979|Rv0064|protein_coding|CODING|NP_214578.1|1|1)	G	Rv0064
gi|448814763|ref|NC_000962.3|	70356	synonymous_variant	synonymous_variant(LOW|SILENT|cgC/cgT|p.Arg579Arg/c.1737C>T|979|Rv0064|protein_coding|CODING|NP_214578.1|1|1)	C	Rv0064
gi|448814763|ref|NC_000962.3|	70816	missense_variant	missense_variant(MODERATE|MISSENSE|Aac/Gac|p.Asn733Asp/c.2197A>G|979|Rv0064|protein_coding|CODING|NP_214578.1|1|1)	A	Rv0064
gi|448814763|ref|NC_000962.3|	70924	missense_variant	missense_variant(MODERATE|MISSENSE|Ctc/Ttc|p.Leu769Phe/c.2305C>T|979|Rv0064|protein_coding|CODING|NP_214578.1|1|1)	C	Rv0064
gi|448814763|ref|NC_000962.3|	71336	missense_variant	missense_variant(MODERATE|MISSENSE|cGc/cCc|p.Arg906Pro/c.2717G>C|979|Rv0064|protein_coding|CODING|NP_214578.1|1|1)	G	Rv0064
gi|448814763|ref|NC_000962.3|	75052	synonymous_variant	synonymous_variant(LOW|SILENT|acG/acA|p.Thr49Thr/c.147G>A|189|Rv0067c|protein_coding|CODING|NP_214581.1|1|1)	C	Rv0067c
gi|448814763|ref|NC_000962.3|	75940	missense_variant	missense_variant(MODERATE|MISSENSE|Gtg/Ctg|p.Val214Leu/c.640G>C|303|Rv0068|protein_coding|CODING|NP_214582.1|1|1)	G	Rv0068
gi|448814763|ref|NC_000962.3|	79558	missense_variant	missense_variant(MODERATE|MISSENSE|Gcc/Ccc|p.Ala25Pro/c.73G>C|235|Rv0071|protein_coding|CODING|NP_214585.1|1|1)	G	Rv0071
gi|448814763|ref|NC_000962.3|	79560	synonymous_variant	synonymous_variant(LOW|SILENT|gcC/gcG|p.Ala25Ala/c.75C>G|235|Rv0071|protein_coding|CODING|NP_214585.1|1|1)	C	Rv0071
gi|448814763|ref|NC_000962.3|	80541	intergenic_region	intergenic_region(MODIFIER||||||||||1)	C
gi|448814763|ref|NC_000962.3|	80541	upstream_gene_variant	upstream_gene_variant(MODIFIER||83||349|Rv0072|protein_coding|CODING|NP_214586.1||1)	C	Rv0072
gi|448814763|ref|NC_000962.3|	80616	intergenic_region	intergenic_region(MODIFIER||||||||||1)	C
gi|448814763|ref|NC_000962.3|	80616	upstream_gene_variant	upstream_gene_variant(MODIFIER||8||349|Rv0072|protein_coding|CODING|NP_214586.1||1)	C	Rv0072
gi|448814763|ref|NC_000962.3|	81649	synonymous_variant	synonymous_variant(LOW|SILENT|ccC/ccG|p.Pro342Pro/c.1026C>G|349|Rv0072|protein_coding|CODING|NP_214586.1|1|1)	C	Rv0072
gi|448814763|ref|NC_000962.3|	81649	upstream_gene_variant	upstream_gene_variant(MODIFIER||27||330|Rv0073|protein_coding|CODING|NP_214587.1||1|WARNING_TRANSCRIPT_NO_START_CODON)	C	Rv0073
gi|448814763|ref|NC_000962.3|	81963	synonymous_variant	synonymous_variant(LOW|SILENT|ctG/ctA|p.Leu96Leu/c.288G>A|330|Rv0073|protein_coding|CODING|NP_214587.1|1|1|WARNING_TRANSCRIPT_NO_START_CODON)	G	Rv0073
gi|448814763|ref|NC_000962.3|	83842	synonymous_variant	synonymous_variant(LOW|SILENT|ccG/ccA|p.Pro365Pro/c.1095G>A|411|Rv0074|protein_coding|CODING|NP_214588.1|1|1)	G	Rv0074
gi|448814763|ref|NC_000962.3|	83982	stop_retained_variant	stop_retained_variant(LOW|SILENT|tAa/tGa|p.Ter412Ter/c.1235A>G|411|Rv0074|protein_coding|CODING|NP_214588.1|1|1)	A	Rv0074
gi|448814763|ref|NC_000962.3|	83982	upstream_gene_variant	upstream_gene_variant(MODIFIER||14||390|Rv0075|protein_coding|CODING|NP_214589.1||1)	A	Rv0075
gi|448814763|ref|NC_000962.3|	89046	missense_variant	missense_variant(MODERATE|MISSENSE|Agc/Ggc|p.Ser9Gly/c.25A>G|152|Rv0080|protein_coding|CODING|NP_214594.1|1|1)	A	Rv0080
gi|448814763|ref|NC_000962.3|	89500	intergenic_region	intergenic_region(MODIFIER||||||||||1)	C
gi|448814763|ref|NC_000962.3|	89500	upstream_gene_variant	upstream_gene_variant(MODIFIER||75||114|Rv0081|protein_coding|CODING|NP_214595.1||1|WARNING_TRANSCRIPT_NO_START_CODON)	C	Rv0081
gi|448814763|ref|NC_000962.3|	90236	missense_variant	missense_variant(MODERATE|MISSENSE|Gtg/Ctg|p.Val105Leu/c.313G>C|159|Rv0082|protein_coding|CODING|NP_214596.2|1|1)	G	Rv0082
gi|448814763|ref|NC_000962.3|	91816	missense_variant	missense_variant(MODERATE|MISSENSE|Ctg/Gtg|p.Leu473Val/c.1417C>G|640|Rv0083|protein_coding|CODING|NP_214597.1|1|1)	C	Rv0083
gi|448814763|ref|NC_000962.3|	92199	synonymous_variant	synonymous_variant(LOW|SILENT|acT/acG|p.Thr600Thr/c.1800T>G|640|Rv0083|protein_coding|CODING|NP_214597.1|1|1)	T	Rv0083
gi|448814763|ref|NC_000962.3|	94344	missense_variant	missense_variant(MODERATE|MISSENSE|Gta/Ata|p.Val132Ile/c.394G>A|488|hycQ|protein_coding|CODING|NP_214600.1|1|1)	G	hycQ
gi|448814763|ref|NC_000962.3|	97042	missense_variant	missense_variant(MODERATE|MISSENSE|gGt/gAt|p.Gly39Asp/c.116G>A|224|Rv0088|protein_coding|CODING|NP_214602.1|1|1|WARNING_TRANSCRIPT_NO_START_CODON)	G	Rv0088
gi|448814763|ref|NC_000962.3|	98538	missense_variant	missense_variant(MODERATE|MISSENSE|gGg/gAg|p.Gly20Glu/c.59G>A|256|Rv0090|protein_coding|CODING|NP_214604.1|1|1|WARNING_TRANSCRIPT_NO_START_CODON)	G	Rv0090
gi|448814763|ref|NC_000962.3|	99036	missense_variant	missense_variant(MODERATE|MISSENSE|gTg/gCg|p.Val186Ala/c.557T>C|256|Rv0090|protein_coding|CODING|NP_214604.1|1|1|WARNING_TRANSCRIPT_NO_START_CODON)	T	Rv0090
gi|448814763|ref|NC_000962.3|	103776	synonymous_variant	synonymous_variant(LOW|SILENT|cgC/cgG|p.Arg296Arg/c.888C>G|317|Rv0094c|protein_coding|CODING|NP_214608.1|1|1|WARNING_TRANSCRIPT_NO_START_CODON)	G	Rv0094c
gi|448814763|ref|NC_000962.3|	103778	missense_variant	missense_variant(MODERATE|MISSENSE|Cgc/Tgc|p.Arg296Cys/c.886C>T|317|Rv0094c|protein_coding|CODING|NP_214608.1|1|1|WARNING_TRANSCRIPT_NO_START_CODON)	G	Rv0094c
gi|448814763|ref|NC_000962.3|	103779	synonymous_variant	synonymous_variant(LOW|SILENT|ccC/ccG|p.Pro295Pro/c.885C>G|317|Rv0094c|protein_coding|CODING|NP_214608.1|1|1|WARNING_TRANSCRIPT_NO_START_CODON)	G	Rv0094c
gi|448814763|ref|NC_000962.3|	103836	missense_variant	missense_variant(MODERATE|MISSENSE|aaC/aaA|p.Asn276Lys/c.828C>A|317|Rv0094c|protein_coding|CODING|NP_214608.1|1|1|WARNING_TRANSCRIPT_NO_START_CODON)	G	Rv0094c
gi|448814763|ref|NC_000962.3|	103879	missense_variant	missense_variant(MODERATE|MISSENSE|gGc/gAc|p.Gly262Asp/c.785G>A|317|Rv0094c|protein_coding|CODING|NP_214608.1|1|1|WARNING_TRANSCRIPT_NO_START_CODON)	C	Rv0094c
gi|448814763|ref|NC_000962.3|	103893	synonymous_variant	synonymous_variant(LOW|SILENT|ctG/ctC|p.Leu257Leu/c.771G>C|317|Rv0094c|protein_coding|CODING|NP_214608.1|1|1|WARNING_TRANSCRIPT_NO_START_CODON)	C	Rv0094c
gi|448814763|ref|NC_000962.3|	103896	missense_variant	missense_variant(MODERATE|MISSENSE|gaG/gaC|p.Glu256Asp/c.768G>C|317|Rv0094c|protein_coding|CODING|NP_214608.1|1|1|WARNING_TRANSCRIPT_NO_START_CODON)	C	Rv0094c
gi|448814763|ref|NC_000962.3|	104276	missense_variant	missense_variant(MODERATE|MISSENSE|Atc/Ctc|p.Ile130Leu/c.388A>C|317|Rv0094c|protein_coding|CODING|NP_214608.1|1|1|WARNING_TRANSCRIPT_NO_START_CODON)	T	Rv0094c
gi|448814763|ref|NC_000962.3|	104280	synonymous_variant	synonymous_variant(LOW|SILENT|gcG/gcC|p.Ala128Ala/c.384G>C|317|Rv0094c|protein_coding|CODING|NP_214608.1|1|1|WARNING_TRANSCRIPT_NO_START_CODON)	C	Rv0094c
gi|448814763|ref|NC_000962.3|	104283	synonymous_variant	synonymous_variant(LOW|SILENT|cgC/cgG|p.Arg127Arg/c.381C>G|317|Rv0094c|protein_coding|CODING|NP_214608.1|1|1|WARNING_TRANSCRIPT_NO_START_CODON)	G	Rv0094c
gi|448814763|ref|NC_000962.3|	104712	intergenic_region	intergenic_region(MODIFIER||||||||||1)	C
gi|448814763|ref|NC_000962.3|	104712	upstream_gene_variant	upstream_gene_variant(MODIFIER||49||317|Rv0094c|protein_coding|CODING|NP_214608.1||1|WARNING_TRANSCRIPT_NO_START_CODON)	C	Rv0094c
gi|448814763|ref|NC_000962.3|	104856	synonymous_variant	synonymous_variant(LOW|SILENT|ctG/ctA|p.Leu120Leu/c.360G>A|136|Rv0095c|protein_coding|CODING|NP_214609.1|1|1|WARNING_TRANSCRIPT_NO_START_CODON)	C	Rv0095c
gi|448814763|ref|NC_000962.3|	104858	synonymous_variant	synonymous_variant(LOW|SILENT|Ctg/Ttg|p.Leu120Leu/c.358C>T|136|Rv0095c|protein_coding|CODING|NP_214609.1|1|1|WARNING_TRANSCRIPT_NO_START_CODON)	G	Rv0095c
gi|448814763|ref|NC_000962.3|	104915	missense_variant	missense_variant(MODERATE|MISSENSE|Acc/Gcc|p.Thr101Ala/c.301A>G|136|Rv0095c|protein_coding|CODING|NP_214609.1|1|1|WARNING_TRANSCRIPT_NO_START_CODON)	T	Rv0095c
gi|448814763|ref|NC_000962.3|	104919	synonymous_variant	synonymous_variant(LOW|SILENT|ctC/ctT|p.Leu99Leu/c.297C>T|136|Rv0095c|protein_coding|CODING|NP_214609.1|1|1|WARNING_TRANSCRIPT_NO_START_CODON)	G	Rv0095c
gi|448814763|ref|NC_000962.3|	104936	missense_variant	missense_variant(MODERATE|MISSENSE|Acg/Gcg|p.Thr94Ala/c.280A>G|136|Rv0095c|protein_coding|CODING|NP_214609.1|1|1|WARNING_TRANSCRIPT_NO_START_CODON)	T	Rv0095c
gi|448814763|ref|NC_000962.3|	104940	missense_variant	missense_variant(MODERATE|MISSENSE|caG/caT|p.Gln92His/c.276G>T|136|Rv0095c|protein_coding|CODING|NP_214609.1|1|1|WARNING_TRANSCRIPT_NO_START_CODON)	C	Rv0095c
gi|448814763|ref|NC_000962.3|	104941	missense_variant	missense_variant(MODERATE|MISSENSE|cAg/cGg|p.Gln92Arg/c.275A>G|136|Rv0095c|protein_coding|CODING|NP_214609.1|1|1|WARNING_TRANSCRIPT_NO_START_CODON)	T	Rv0095c
gi|448814763|ref|NC_000962.3|	104942	missense_variant	missense_variant(MODERATE|MISSENSE|Cag/Gag|p.Gln92Glu/c.274C>G|136|Rv0095c|protein_coding|CODING|NP_214609.1|1|1|WARNING_TRANSCRIPT_NO_START_CODON)	G	Rv0095c
gi|448814763|ref|NC_000962.3|	104943	synonymous_variant	synonymous_variant(LOW|SILENT|gcC/gcG|p.Ala91Ala/c.273C>G|136|Rv0095c|protein_coding|CODING|NP_214609.1|1|1|WARNING_TRANSCRIPT_NO_START_CODON)	G	Rv0095c
gi|448814763|ref|NC_000962.3|	104944	missense_variant	missense_variant(MODERATE|MISSENSE|gCc/gTc|p.Ala91Val/c.272C>T|136|Rv0095c|protein_coding|CODING|NP_214609.1|1|1|WARNING_TRANSCRIPT_NO_START_CODON)	G	Rv0095c
gi|448814763|ref|NC_000962.3|	104962	missense_variant	missense_variant(MODERATE|MISSENSE|gCg/gTg|p.Ala85Val/c.254C>T|136|Rv0095c|protein_coding|CODING|NP_214609.1|1|1|WARNING_TRANSCRIPT_NO_START_CODON)	G	Rv0095c
gi|448814763|ref|NC_000962.3|	105007	missense_variant	missense_variant(MODERATE|MISSENSE|aGc/aCc|p.Ser70Thr/c.209G>C|136|Rv0095c|protein_coding|CODING|NP_214609.1|1|1|WARNING_TRANSCRIPT_NO_START_CODON)	C	Rv0095c
gi|448814763|ref|NC_000962.3|	105011	synonymous_variant	synonymous_variant(LOW|SILENT|Ctg/Ttg|p.Leu69Leu/c.205C>T|136|Rv0095c|protein_coding|CODING|NP_214609.1|1|1|WARNING_TRANSCRIPT_NO_START_CODON)	G	Rv0095c
gi|448814763|ref|NC_000962.3|	105187	missense_variant	missense_variant(MODERATE|MISSENSE|aGg/aAg|p.Arg10Lys/c.29G>A|136|Rv0095c|protein_coding|CODING|NP_214609.1|1|1|WARNING_TRANSCRIPT_NO_START_CODON)	C	Rv0095c
gi|448814763|ref|NC_000962.3|	105799	missense_variant	missense_variant(MODERATE|MISSENSE|aCg/aTg|p.Thr159Met/c.476C>T|463|PPE1|protein_coding|CODING|YP_177690.1|1|1)	C	PPE1
gi|448814763|ref|NC_000962.3|	107485	missense_variant	missense_variant(MODERATE|MISSENSE|aTc/aCc|p.Ile251Thr/c.752T>C|289|Rv0097|protein_coding|CODING|NP_214611.1|1|1)	T	Rv0097
gi|448814763|ref|NC_000962.3|	107794	synonymous_variant	synonymous_variant(LOW|SILENT|gcC/gcT|p.Ala65Ala/c.195C>T|183|fcoT|protein_coding|CODING|NP_214612.1|1|1)	C	fcoT
gi|448814763|ref|NC_000962.3|	111099	missense_variant	missense_variant(MODERATE|MISSENSE|Ggc/Cgc|p.Gly367Arg/c.1099G>C|2512|nrp|protein_coding|CODING|NP_214615.1|1|1|WARNING_TRANSCRIPT_NO_START_CODON)	G	nrp
gi|448814763|ref|NC_000962.3|	116000	synonymous_variant	synonymous_variant(LOW|SILENT|gtT/gtG|p.Val2000Val/c.6000T>G|2512|nrp|protein_coding|CODING|NP_214615.1|1|1|WARNING_TRANSCRIPT_NO_START_CODON)	T	nrp
gi|448814763|ref|NC_000962.3|	117392	synonymous_variant	synonymous_variant(LOW|SILENT|agG/agA|p.Arg2464Arg/c.7392G>A|2512|nrp|protein_coding|CODING|NP_214615.1|1|1|WARNING_TRANSCRIPT_NO_START_CODON)	G	nrp
gi|448814763|ref|NC_000962.3|	117625	intergenic_region	intergenic_region(MODIFIER||||||||||1)	G
gi|448814763|ref|NC_000962.3|	117625	upstream_gene_variant	upstream_gene_variant(MODIFIER||89||661|Rv0102|protein_coding|CODING|NP_214616.1||1)	G	Rv0102
gi|448814763|ref|NC_000962.3|	117743	synonymous_variant	synonymous_variant(LOW|SILENT|gcG/gcA|p.Ala10Ala/c.30G>A|661|Rv0102|protein_coding|CODING|NP_214616.1|1|1)	G	Rv0102
gi|448814763|ref|NC_000962.3|	117880	missense_variant	missense_variant(MODERATE|MISSENSE|cCc/cGc|p.Pro56Arg/c.167C>G|661|Rv0102|protein_coding|CODING|NP_214616.1|1|1)	C	Rv0102
gi|448814763|ref|NC_000962.3|	119756	intergenic_region	intergenic_region(MODIFIER||||||||||1)	G
gi|448814763|ref|NC_000962.3|	120507	missense_variant	missense_variant(MODERATE|MISSENSE|gAg/gCg|p.Glu556Ala/c.1667A>C|752|ctpB|protein_coding|CODING|NP_214617.1|1|1|WARNING_TRANSCRIPT_NO_START_CODON)	T	ctpB
gi|448814763|ref|NC_000962.3|	121240	missense_variant	missense_variant(MODERATE|MISSENSE|Tcg/Gcg|p.Ser312Ala/c.934T>G|752|ctpB|protein_coding|CODING|NP_214617.1|1|1|WARNING_TRANSCRIPT_NO_START_CODON)	A	ctpB
gi|448814763|ref|NC_000962.3|	122109	missense_variant	missense_variant(MODERATE|MISSENSE|tTg/tCg|p.Leu22Ser/c.65T>C|752|ctpB|protein_coding|CODING|NP_214617.1|1|1|WARNING_TRANSCRIPT_NO_START_CODON)	A	ctpB
gi|448814763|ref|NC_000962.3|	129033	synonymous_variant	synonymous_variant(LOW|SILENT|gtC/gtT|p.Val503Val/c.1509C>T|1632|ctpI|protein_coding|CODING|NP_214621.1|1|1|WARNING_TRANSCRIPT_NO_START_CODON)	G	ctpI
gi|448814763|ref|NC_000962.3|	130997	synonymous_variant	synonymous_variant(LOW|SILENT|gtG/gtA|p.Val36Val/c.108G>A|69|Rv0108c|protein_coding|CODING|NP_214622.1|1|1)	C	Rv0108c
gi|448814763|ref|NC_000962.3|	131904	missense_variant	missense_variant(MODERATE|MISSENSE|Tcc/Gcc|p.Ser175Ala/c.523T>G|496|PE_PGRS1|protein_coding|CODING|YP_177692.1|1|1)	T	PE_PGRS1
gi|448814763|ref|NC_000962.3|	131914	missense_variant	missense_variant(MODERATE|MISSENSE|gTc/gGc|p.Val178Gly/c.533T>G|496|PE_PGRS1|protein_coding|CODING|YP_177692.1|1|1)	T	PE_PGRS1
gi|448814763|ref|NC_000962.3|	131922	missense_variant	missense_variant(MODERATE|MISSENSE|Ccg/Gcg|p.Pro181Ala/c.541C>G|496|PE_PGRS1|protein_coding|CODING|YP_177692.1|1|1)	C	PE_PGRS1
gi|448814763|ref|NC_000962.3|	131928	missense_variant	missense_variant(MODERATE|MISSENSE|Ata/Gta|p.Ile183Val/c.547A>G|496|PE_PGRS1|protein_coding|CODING|YP_177692.1|1|1)	A	PE_PGRS1
gi|448814763|ref|NC_000962.3|	131932	missense_variant	missense_variant(MODERATE|MISSENSE|gCt/gGt|p.Ala184Gly/c.551C>G|496|PE_PGRS1|protein_coding|CODING|YP_177692.1|1|1)	C	PE_PGRS1
gi|448814763|ref|NC_000962.3|	131939	missense_variant	missense_variant(MODERATE|MISSENSE|agT/agG|p.Ser186Arg/c.558T>G|496|PE_PGRS1|protein_coding|CODING|YP_177692.1|1|1)	T	PE_PGRS1
gi|448814763|ref|NC_000962.3|	131945	synonymous_variant	synonymous_variant(LOW|SILENT|ggC/ggG|p.Gly188Gly/c.564C>G|496|PE_PGRS1|protein_coding|CODING|YP_177692.1|1|1)	C	PE_PGRS1
gi|448814763|ref|NC_000962.3|	131950	missense_variant	missense_variant(MODERATE|MISSENSE|gCg/gGg|p.Ala190Gly/c.569C>G|496|PE_PGRS1|protein_coding|CODING|YP_177692.1|1|1)	C	PE_PGRS1
gi|448814763|ref|NC_000962.3|	131957	synonymous_variant	synonymous_variant(LOW|SILENT|ggC/ggG|p.Gly192Gly/c.576C>G|496|PE_PGRS1|protein_coding|CODING|YP_177692.1|1|1)	C	PE_PGRS1
gi|448814763|ref|NC_000962.3|	131988	missense_variant	missense_variant(MODERATE|MISSENSE|Ccc/Gcc|p.Pro203Ala/c.607C>G|496|PE_PGRS1|protein_coding|CODING|YP_177692.1|1|1)	C	PE_PGRS1
gi|448814763|ref|NC_000962.3|	131998	missense_variant	missense_variant(MODERATE|MISSENSE|gCc/gGc|p.Ala206Gly/c.617C>G|496|PE_PGRS1|protein_coding|CODING|YP_177692.1|1|1)	C	PE_PGRS1
gi|448814763|ref|NC_000962.3|	132002	synonymous_variant	synonymous_variant(LOW|SILENT|ggT/ggG|p.Gly207Gly/c.621T>G|496|PE_PGRS1|protein_coding|CODING|YP_177692.1|1|1)	T	PE_PGRS1
gi|448814763|ref|NC_000962.3|	132006	missense_variant	missense_variant(MODERATE|MISSENSE|Att/Gtt|p.Ile209Val/c.625A>G|496|PE_PGRS1|protein_coding|CODING|YP_177692.1|1|1)	A	PE_PGRS1
gi|448814763|ref|NC_000962.3|	132087	missense_variant	missense_variant(MODERATE|MISSENSE|Atg/Gtg|p.Met236Val/c.706A>G|496|PE_PGRS1|protein_coding|CODING|YP_177692.1|1|1)	A	PE_PGRS1
gi|448814763|ref|NC_000962.3|	132097	missense_variant	missense_variant(MODERATE|MISSENSE|gTc/gGc|p.Val239Gly/c.716T>G|496|PE_PGRS1|protein_coding|CODING|YP_177692.1|1|1)	T	PE_PGRS1
gi|448814763|ref|NC_000962.3|	132175	missense_variant	missense_variant(MODERATE|MISSENSE|gCc/gGc|p.Ala265Gly/c.794C>G|496|PE_PGRS1|protein_coding|CODING|YP_177692.1|1|1)	C	PE_PGRS1
gi|448814763|ref|NC_000962.3|	132259	missense_variant	missense_variant(MODERATE|MISSENSE|gTc/gGc|p.Val293Gly/c.878T>G|496|PE_PGRS1|protein_coding|CODING|YP_177692.1|1|1)	T	PE_PGRS1
gi|448814763|ref|NC_000962.3|	132283	missense_variant	missense_variant(MODERATE|MISSENSE|gCt/gGt|p.Ala301Gly/c.902C>G|496|PE_PGRS1|protein_coding|CODING|YP_177692.1|1|1)	C	PE_PGRS1
gi|448814763|ref|NC_000962.3|	132417	missense_variant	missense_variant(MODERATE|MISSENSE|Cgc/Ggc|p.Arg346Gly/c.1036C>G|496|PE_PGRS1|protein_coding|CODING|YP_177692.1|1|1)	C	PE_PGRS1
gi|448814763|ref|NC_000962.3|	132476	synonymous_variant	synonymous_variant(LOW|SILENT|ggT/ggG|p.Gly365Gly/c.1095T>G|496|PE_PGRS1|protein_coding|CODING|YP_177692.1|1|1)	T	PE_PGRS1
gi|448814763|ref|NC_000962.3|	132480	missense_variant	missense_variant(MODERATE|MISSENSE|Atg/Gtg|p.Met367Val/c.1099A>G|496|PE_PGRS1|protein_coding|CODING|YP_177692.1|1|1)	A	PE_PGRS1
gi|448814763|ref|NC_000962.3|	133839	intergenic_region	intergenic_region(MODIFIER||||||||||1)	C
gi|448814763|ref|NC_000962.3|	137415	missense_variant	missense_variant(MODERATE|MISSENSE|Gca/Aca|p.Ala33Thr/c.97G>A|196|gmhA|protein_coding|CODING|NP_214627.1|1|1|WARNING_TRANSCRIPT_NO_START_CODON)	G	gmhA
gi|448814763|ref|NC_000962.3|	142246	stop_gained	stop_gained(HIGH|NONSENSE|tCg/tAg|p.Ser544*/c.1631C>A|582|oxcA|protein_coding|CODING|NP_214632.1|1|1)	G	oxcA
gi|448814763|ref|NC_000962.3|	143262	synonymous_variant	synonymous_variant(LOW|SILENT|gcG/gcA|p.Ala205Ala/c.615G>A|582|oxcA|protein_coding|CODING|NP_214632.1|1|1)	C	oxcA
gi|448814763|ref|NC_000962.3|	143285	stop_gained	stop_gained(HIGH|NONSENSE|Cga/Tga|p.Arg198*/c.592C>T|582|oxcA|protein_coding|CODING|NP_214632.1|1|1)	G	oxcA
gi|448814763|ref|NC_000962.3|	145413	synonymous_variant	synonymous_variant(LOW|SILENT|gtC/gtT|p.Val455Val/c.1365C>T|525|fadD7|protein_coding|CODING|NP_214633.1|1|1)	C	fadD7
gi|448814763|ref|NC_000962.3|	146087	missense_variant	missense_variant(MODERATE|MISSENSE|aAt/aGt|p.Asn562Ser/c.1685A>G|714|fusA2|protein_coding|CODING|NP_214634.1|1|1)	T	fusA2
gi|448814763|ref|NC_000962.3|	149366	intergenic_region	intergenic_region(MODIFIER||||||||||1)	T
gi|448814763|ref|NC_000962.3|	150025	missense_variant	missense_variant(MODERATE|MISSENSE|Tcc/Gcc|p.Ser165Ala/c.493T>G|487|PE_PGRS2|protein_coding|CODING|YP_177693.1|1|1)	T	PE_PGRS2
gi|448814763|ref|NC_000962.3|	150036	synonymous_variant	synonymous_variant(LOW|SILENT|gcC/gcG|p.Ala168Ala/c.504C>G|487|PE_PGRS2|protein_coding|CODING|YP_177693.1|1|1)	C	PE_PGRS2
gi|448814763|ref|NC_000962.3|	150042	synonymous_variant	synonymous_variant(LOW|SILENT|ggC/ggG|p.Gly170Gly/c.510C>G|487|PE_PGRS2|protein_coding|CODING|YP_177693.1|1|1)	C	PE_PGRS2
gi|448814763|ref|NC_000962.3|	150043	missense_variant	missense_variant(MODERATE|MISSENSE|Tcc/Ccc|p.Ser171Pro/c.511T>C|487|PE_PGRS2|protein_coding|CODING|YP_177693.1|1|1)	T	PE_PGRS2
gi|448814763|ref|NC_000962.3|	150043	missense_variant	missense_variant(MODERATE|MISSENSE|Tcc/Gcc|p.Ser171Ala/c.511T>G|487|PE_PGRS2|protein_coding|CODING|YP_177693.1|1|1)	T	PE_PGRS2
gi|448814763|ref|NC_000962.3|	150045	synonymous_variant	synonymous_variant(LOW|SILENT|tcC/tcG|p.Ser171Ser/c.513C>G|487|PE_PGRS2|protein_coding|CODING|YP_177693.1|1|1)	C	PE_PGRS2
gi|448814763|ref|NC_000962.3|	150048	synonymous_variant	synonymous_variant(LOW|SILENT|ggC/ggG|p.Gly172Gly/c.516C>G|487|PE_PGRS2|protein_coding|CODING|YP_177693.1|1|1)	C	PE_PGRS2
gi|448814763|ref|NC_000962.3|	150050	missense_variant	missense_variant(MODERATE|MISSENSE|gCg/gGg|p.Ala173Gly/c.518C>G|487|PE_PGRS2|protein_coding|CODING|YP_177693.1|1|1)	C	PE_PGRS2
gi|448814763|ref|NC_000962.3|	150051	synonymous_variant	synonymous_variant(LOW|SILENT|gcG/gcC|p.Ala173Ala/c.519G>C|487|PE_PGRS2|protein_coding|CODING|YP_177693.1|1|1)	G	PE_PGRS2
gi|448814763|ref|NC_000962.3|	150053	missense_variant	missense_variant(MODERATE|MISSENSE|gCc/gGc|p.Ala174Gly/c.521C>G|487|PE_PGRS2|protein_coding|CODING|YP_177693.1|1|1)	C	PE_PGRS2
gi|448814763|ref|NC_000962.3|	150070	missense_variant	missense_variant(MODERATE|MISSENSE|Cac/Aac|p.His180Asn/c.538C>A|487|PE_PGRS2|protein_coding|CODING|YP_177693.1|1|1)	C	PE_PGRS2
gi|448814763|ref|NC_000962.3|	150099	synonymous_variant	synonymous_variant(LOW|SILENT|ggC/ggG|p.Gly189Gly/c.567C>G|487|PE_PGRS2|protein_coding|CODING|YP_177693.1|1|1)	C	PE_PGRS2
gi|448814763|ref|NC_000962.3|	150123	synonymous_variant	synonymous_variant(LOW|SILENT|ggT/ggG|p.Gly197Gly/c.591T>G|487|PE_PGRS2|protein_coding|CODING|YP_177693.1|1|1)	T	PE_PGRS2
gi|448814763|ref|NC_000962.3|	150345	synonymous_variant	synonymous_variant(LOW|SILENT|ggC/ggG|p.Gly271Gly/c.813C>G|487|PE_PGRS2|protein_coding|CODING|YP_177693.1|1|1)	C	PE_PGRS2
gi|448814763|ref|NC_000962.3|	150357	missense_variant	missense_variant(MODERATE|MISSENSE|gaC/gaG|p.Asp275Glu/c.825C>G|487|PE_PGRS2|protein_coding|CODING|YP_177693.1|1|1)	C	PE_PGRS2
gi|448814763|ref|NC_000962.3|	150381	synonymous_variant	synonymous_variant(LOW|SILENT|cgC/cgG|p.Arg283Arg/c.849C>G|487|PE_PGRS2|protein_coding|CODING|YP_177693.1|1|1)	C	PE_PGRS2
gi|448814763|ref|NC_000962.3|	150435	synonymous_variant	synonymous_variant(LOW|SILENT|acC/acG|p.Thr301Thr/c.903C>G|487|PE_PGRS2|protein_coding|CODING|YP_177693.1|1|1)	C	PE_PGRS2
gi|448814763|ref|NC_000962.3|	150473	missense_variant	missense_variant(MODERATE|MISSENSE|gCc/gGc|p.Ala314Gly/c.941C>G|487|PE_PGRS2|protein_coding|CODING|YP_177693.1|1|1)	C	PE_PGRS2
gi|448814763|ref|NC_000962.3|	150691	missense_variant	missense_variant(MODERATE|MISSENSE|Tcc/Gcc|p.Ser387Ala/c.1159T>G|487|PE_PGRS2|protein_coding|CODING|YP_177693.1|1|1)	T	PE_PGRS2
gi|448814763|ref|NC_000962.3|	150708	synonymous_variant	synonymous_variant(LOW|SILENT|ggA/ggG|p.Gly392Gly/c.1176A>G|487|PE_PGRS2|protein_coding|CODING|YP_177693.1|1|1)	A	PE_PGRS2
gi|448814763|ref|NC_000962.3|	150713	missense_variant	missense_variant(MODERATE|MISSENSE|gTc/gGc|p.Val394Gly/c.1181T>G|487|PE_PGRS2|protein_coding|CODING|YP_177693.1|1|1)	T	PE_PGRS2
gi|448814763|ref|NC_000962.3|	150738	synonymous_variant	synonymous_variant(LOW|SILENT|ggT/ggG|p.Gly402Gly/c.1206T>G|487|PE_PGRS2|protein_coding|CODING|YP_177693.1|1|1)	T	PE_PGRS2
gi|448814763|ref|NC_000962.3|	150783	synonymous_variant	synonymous_variant(LOW|SILENT|ggT/ggG|p.Gly417Gly/c.1251T>G|487|PE_PGRS2|protein_coding|CODING|YP_177693.1|1|1)	T	PE_PGRS2
gi|448814763|ref|NC_000962.3|	150846	synonymous_variant	synonymous_variant(LOW|SILENT|ggT/ggG|p.Gly438Gly/c.1314T>G|487|PE_PGRS2|protein_coding|CODING|YP_177693.1|1|1)	T	PE_PGRS2
gi|448814763|ref|NC_000962.3|	150880	missense_variant	missense_variant(MODERATE|MISSENSE|Aac/Cac|p.Asn450His/c.1348A>C|487|PE_PGRS2|protein_coding|CODING|YP_177693.1|1|1)	A	PE_PGRS2
gi|448814763|ref|NC_000962.3|	150896	missense_variant	missense_variant(MODERATE|MISSENSE|gCc/gGc|p.Ala455Gly/c.1364C>G|487|PE_PGRS2|protein_coding|CODING|YP_177693.1|1|1)	C	PE_PGRS2
gi|448814763|ref|NC_000962.3|	150897	synonymous_variant	synonymous_variant(LOW|SILENT|gcC/gcG|p.Ala455Ala/c.1365C>G|487|PE_PGRS2|protein_coding|CODING|YP_177693.1|1|1)	C	PE_PGRS2
gi|448814763|ref|NC_000962.3|	151169	missense_variant	missense_variant(MODERATE|MISSENSE|Tca/Gca|p.Ser8Ala/c.22T>G|355|pepA|protein_coding|CODING|NP_214639.1|1|1)	T	pepA
gi|448814763|ref|NC_000962.3|	154283	missense_variant	missense_variant(MODERATE|MISSENSE|Tcg/Ccg|p.Ser18Pro/c.52T>C|455|mak|protein_coding|CODING|NP_214641.1|1|1)	T	mak
gi|448814763|ref|NC_000962.3|	157993	synonymous_variant	synonymous_variant(LOW|SILENT|gaA/gaG|p.Glu49Glu/c.147A>G|151|htdZ|protein_coding|CODING|NP_214644.1|1|1)	A	htdZ
gi|448814763|ref|NC_000962.3|	158749	missense_variant	missense_variant(MODERATE|MISSENSE|Ctc/Ttc|p.Leu304Phe/c.910C>T|447|fadE1|protein_coding|CODING|NP_214645.1|1|1)	G	fadE1
gi|448814763|ref|NC_000962.3|	159037	missense_variant	missense_variant(MODERATE|MISSENSE|Atg/Gtg|p.Met208Val/c.622A>G|447|fadE1|protein_coding|CODING|NP_214645.1|1|1)	T	fadE1
gi|448814763|ref|NC_000962.3|	160447	synonymous_variant	synonymous_variant(LOW|SILENT|gtG/gtA|p.Val112Val/c.336G>A|360|fgd2|protein_coding|CODING|NP_214646.1|1|1)	C	fgd2
gi|448814763|ref|NC_000962.3|	161101	missense_variant	missense_variant(MODERATE|MISSENSE|gAt/gGt|p.Asp78Gly/c.233A>G|201|Rv0133|protein_coding|CODING|NP_214647.1|1|1)	A	Rv0133
gi|448814763|ref|NC_000962.3|	161122	missense_variant	missense_variant(MODERATE|MISSENSE|gAg/gGg|p.Glu85Gly/c.254A>G|201|Rv0133|protein_coding|CODING|NP_214647.1|1|1)	A	Rv0133
gi|448814763|ref|NC_000962.3|	162004	synonymous_variant	synonymous_variant(LOW|SILENT|cgC/cgT|p.Arg78Arg/c.234C>T|300|ephF|protein_coding|CODING|NP_214648.1|1|1)	C	ephF
gi|448814763|ref|NC_000962.3|	164676	synonymous_variant	synonymous_variant(LOW|SILENT|gtG/gtA|p.Val437Val/c.1311G>A|441|cyp138|protein_coding|CODING|NP_214650.1|1|1)	G	cyp138
gi|448814763|ref|NC_000962.3|	177596	missense_variant	missense_variant(MODERATE|MISSENSE|Att/Gtt|p.Ile572Val/c.1714A>G|588|PE1|protein_coding|CODING|YP_177695.1|1|1)	T	PE1
gi|448814763|ref|NC_000962.3|	177849	synonymous_variant	synonymous_variant(LOW|SILENT|ccG/ccA|p.Pro487Pro/c.1461G>A|588|PE1|protein_coding|CODING|YP_177695.1|1|1)	C	PE1
gi|448814763|ref|NC_000962.3|	177857	synonymous_variant	synonymous_variant(LOW|SILENT|Ctg/Ttg|p.Leu485Leu/c.1453C>T|588|PE1|protein_coding|CODING|YP_177695.1|1|1)	G	PE1
gi|448814763|ref|NC_000962.3|	178946	missense_variant	missense_variant(MODERATE|MISSENSE|Gca/Aca|p.Ala122Thr/c.364G>A|588|PE1|protein_coding|CODING|YP_177695.1|1|1)	C	PE1
gi|448814763|ref|NC_000962.3|	179871	synonymous_variant	synonymous_variant(LOW|SILENT|taC/taT|p.Tyr342Tyr/c.1026C>T|525|PE2|protein_coding|CODING|YP_177696.1|1|1)	G	PE2
gi|448814763|ref|NC_000962.3|	184594	missense_variant	missense_variant(MODERATE|MISSENSE|Gcc/Tcc|p.Ala325Ser/c.973G>T|366|pntAa|protein_coding|CODING|NP_214669.1|1|1)	G	pntAa
gi|448814763|ref|NC_000962.3|	187420	missense_variant	missense_variant(MODERATE|MISSENSE|aaG/aaC|p.Lys212Asn/c.636G>C|214|Rv0158|protein_coding|CODING|NP_214672.1|1|1)	G	Rv0158
gi|448814763|ref|NC_000962.3|	188258	synonymous_variant	synonymous_variant(LOW|SILENT|ggG/ggA|p.Gly194Gly/c.582G>A|468|PE3|protein_coding|CODING|YP_177697.1|1|1)	C	PE3
gi|448814763|ref|NC_000962.3|	188800	missense_variant	missense_variant(MODERATE|MISSENSE|Acg/Gcg|p.Thr14Ala/c.40A>G|468|PE3|protein_coding|CODING|YP_177697.1|1|1)	T	PE3
gi|448814763|ref|NC_000962.3|	189234	synonymous_variant	synonymous_variant(LOW|SILENT|ggG/ggA|p.Gly402Gly/c.1206G>A|502|PE4|protein_coding|CODING|YP_177698.1|1|1)	C	PE4
gi|448814763|ref|NC_000962.3|	194681	synonymous_variant	synonymous_variant(LOW|SILENT|ctC/ctG|p.Leu45Leu/c.135C>G|223|mce1R|protein_coding|CODING|YP_177700.2|1|1|WARNING_TRANSCRIPT_NO_START_CODON)	G	mce1R
gi|448814763|ref|NC_000962.3|	196642	synonymous_variant	synonymous_variant(LOW|SILENT|aaC/aaT|p.Asn550Asn/c.1650C>T|554|fadD5|protein_coding|CODING|NP_214680.1|1|1)	C	fadD5
gi|448814763|ref|NC_000962.3|	198953	synonymous_variant	synonymous_variant(LOW|SILENT|atC/atA|p.Ile140Ile/c.420C>A|454|mce1A|protein_coding|CODING|YP_177701.1|1|1)	C	mce1A
gi|448814763|ref|NC_000962.3|	198964	stop_gained	stop_gained(HIGH|NONSENSE|tCg/tAg|p.Ser144*/c.431C>A|454|mce1A|protein_coding|CODING|YP_177701.1|1|1)	C	mce1A
gi|448814763|ref|NC_000962.3|	198971	synonymous_variant	synonymous_variant(LOW|SILENT|acC/acA|p.Thr146Thr/c.438C>A|454|mce1A|protein_coding|CODING|YP_177701.1|1|1)	C	mce1A
gi|448814763|ref|NC_000962.3|	198988	stop_gained	stop_gained(HIGH|NONSENSE|tTg/tAg|p.Leu152*/c.455T>A|454|mce1A|protein_coding|CODING|YP_177701.1|1|1)	T	mce1A
gi|448814763|ref|NC_000962.3|	199424	synonymous_variant	synonymous_variant(LOW|SILENT|tgC/tgT|p.Cys297Cys/c.891C>T|454|mce1A|protein_coding|CODING|YP_177701.1|1|1)	C	mce1A
gi|448814763|ref|NC_000962.3|	199872	missense_variant	missense_variant(MODERATE|MISSENSE|Gta/Ata|p.Val447Ile/c.1339G>A|454|mce1A|protein_coding|CODING|YP_177701.1|1|1)	G	mce1A
gi|448814763|ref|NC_000962.3|	199872	upstream_gene_variant	upstream_gene_variant(MODIFIER||23||346|mce1B|protein_coding|CODING|NP_214684.1||1)	G	mce1B
gi|448814763|ref|NC_000962.3|	202197	synonymous_variant	synonymous_variant(LOW|SILENT|acG/acA|p.Thr422Thr/c.1266G>A|515|mce1C|protein_coding|CODING|NP_214685.1|1|1)	G	mce1C
gi|448814763|ref|NC_000962.3|	206339	missense_variant	missense_variant(MODERATE|MISSENSE|cTg/cCg|p.Leu370Pro/c.1109T>C|515|mce1F|protein_coding|CODING|NP_214688.1|1|1|WARNING_TRANSCRIPT_NO_START_CODON)	T	mce1F
gi|448814763|ref|NC_000962.3|	211188	missense_variant	missense_variant(MODERATE|MISSENSE|Gta/Tta|p.Val355Leu/c.1063G>T|452|Rv0180c|protein_coding|CODING|NP_214694.1|1|1)	C	Rv0180c
gi|448814763|ref|NC_000962.3|	212244	stop_gained	stop_gained(HIGH|NONSENSE|Caa/Taa|p.Gln3*/c.7C>T|452|Rv0180c|protein_coding|CODING|NP_214694.1|1|1)	G	Rv0180c
gi|448814763|ref|NC_000962.3|	212492	missense_variant	missense_variant(MODERATE|MISSENSE|Cgg/Tgg|p.Arg174Trp/c.520C>T|244|Rv0181c|protein_coding|CODING|NP_214695.1|1|1)	G	Rv0181c
gi|448814763|ref|NC_000962.3|	214852	synonymous_variant	synonymous_variant(LOW|SILENT|taC/taT|p.Tyr255Tyr/c.765C>T|279|Rv0183|protein_coding|CODING|NP_214697.2|1|1)	C	Rv0183
gi|448814763|ref|NC_000962.3|	217102	synonymous_variant	synonymous_variant(LOW|SILENT|ctA/ctG|p.Leu278Leu/c.834A>G|691|bglS|protein_coding|CODING|NP_214700.1|1|1)	A	bglS
gi|448814763|ref|NC_000962.3|	217258	synonymous_variant	synonymous_variant(LOW|SILENT|aaC/aaT|p.Asn330Asn/c.990C>T|691|bglS|protein_coding|CODING|NP_214700.1|1|1)	C	bglS
gi|448814763|ref|NC_000962.3|	217912	synonymous_variant	synonymous_variant(LOW|SILENT|gaG/gaA|p.Glu548Glu/c.1644G>A|691|bglS|protein_coding|CODING|NP_214700.1|1|1)	G	bglS
gi|448814763|ref|NC_000962.3|	220050	synonymous_variant	synonymous_variant(LOW|SILENT|ctG/ctA|p.Leu558Leu/c.1674G>A|575|ilvD|protein_coding|CODING|NP_214703.1|1|1)	C	ilvD
gi|448814763|ref|NC_000962.3|	222486	synonymous_variant	synonymous_variant(LOW|SILENT|gcC/gcT|p.Ala66Ala/c.198C>T|413|Rv0191|protein_coding|CODING|NP_214705.1|1|1)	C	Rv0191
gi|448814763|ref|NC_000962.3|	223942	missense_variant	missense_variant(MODERATE|MISSENSE|Tcg/Ccg|p.Ser127Pro/c.379T>C|366|Rv0192|protein_coding|CODING|NP_214706.1|1|1)	T	Rv0192
gi|448814763|ref|NC_000962.3|	225290	missense_variant	missense_variant(MODERATE|MISSENSE|Gaa/Aaa|p.Glu428Lys/c.1282G>A|615|Rv0193c|protein_coding|CODING|NP_214707.1|1|1|WARNING_TRANSCRIPT_NO_START_CODON)	C	Rv0193c
gi|448814763|ref|NC_000962.3|	225323	missense_variant	missense_variant(MODERATE|MISSENSE|Aag/Gag|p.Lys417Glu/c.1249A>G|615|Rv0193c|protein_coding|CODING|NP_214707.1|1|1|WARNING_TRANSCRIPT_NO_START_CODON)	T	Rv0193c
gi|448814763|ref|NC_000962.3|	227098	missense_variant	missense_variant(MODERATE|MISSENSE|aTg/aCg|p.Met74Thr/c.221T>C|1194|Rv0194|protein_coding|CODING|NP_214708.1|1|1)	T	Rv0194
gi|448814763|ref|NC_000962.3|	231114	synonymous_variant	synonymous_variant(LOW|SILENT|gcC/gcG|p.Ala72Ala/c.216C>G|211|Rv0195|protein_coding|CODING|NP_214709.1|1|1)	C	Rv0195
gi|448814763|ref|NC_000962.3|	232361	missense_variant	missense_variant(MODERATE|MISSENSE|tAc/tGc|p.Tyr44Cys/c.131A>G|762|Rv0197|protein_coding|CODING|NP_214711.1|1|1)	A	Rv0197
gi|448814763|ref|NC_000962.3|	233089	missense_variant	missense_variant(MODERATE|MISSENSE|Agc/Ggc|p.Ser287Gly/c.859A>G|762|Rv0197|protein_coding|CODING|NP_214711.1|1|1)	A	Rv0197
gi|448814763|ref|NC_000962.3|	234310	missense_variant	missense_variant(MODERATE|MISSENSE|Ggc/Cgc|p.Gly694Arg/c.2080G>C|762|Rv0197|protein_coding|CODING|NP_214711.1|1|1)	G	Rv0197
gi|448814763|ref|NC_000962.3|	234477	stop_gained	stop_gained(HIGH|NONSENSE|taT/taG|p.Tyr749*/c.2247T>G|762|Rv0197|protein_coding|CODING|NP_214711.1|1|1)	T	Rv0197
gi|448814763|ref|NC_000962.3|	244423	missense_variant	missense_variant(MODERATE|MISSENSE|cTg/cGg|p.Leu347Arg/c.1040T>G|367|Rv0205|protein_coding|CODING|NP_214719.1|1|1)	T	Rv0205
gi|448814763|ref|NC_000962.3|	247446	missense_variant	missense_variant(MODERATE|MISSENSE|Gag/Cag|p.Glu223Gln/c.667G>C|242|Rv0207c|protein_coding|CODING|NP_214721.1|1|1)	C	Rv0207c
gi|448814763|ref|NC_000962.3|	261869	missense_variant	missense_variant(MODERATE|MISSENSE|Tgt/Cgt|p.Cys316Arg/c.946T>C|442|Rv0218|protein_coding|CODING|NP_214732.1|1|1)	T	Rv0218
gi|448814763|ref|NC_000962.3|	265554	synonymous_variant	synonymous_variant(LOW|SILENT|gtA/gtC|p.Val16Val/c.48A>C|262|echA1|protein_coding|CODING|NP_214736.1|1|1)	A	echA1
gi|448814763|ref|NC_000962.3|	275669	missense_variant	missense_variant(MODERATE|MISSENSE|Acc/Gcc|p.Thr99Ala/c.295A>G|326|php|protein_coding|CODING|NP_214744.1|1|1|WARNING_TRANSCRIPT_NO_START_CODON)	T	php
gi|448814763|ref|NC_000962.3|	278357	synonymous_variant	synonymous_variant(LOW|SILENT|ctG/ctC|p.Leu153Leu/c.459G>C|229|Rv0232|protein_coding|CODING|NP_214746.1|1|1)	G	Rv0232
gi|448814763|ref|NC_000962.3|	278681	missense_variant	missense_variant(MODERATE|MISSENSE|Cat/Gat|p.His33Asp/c.97C>G|314|nrdB|protein_coding|CODING|NP_214747.1|1|1)	C	nrdB
gi|448814763|ref|NC_000962.3|	281627	missense_variant	missense_variant(MODERATE|MISSENSE|Gtc/Ttc|p.Val330Phe/c.988G>T|482|Rv0235c|protein_coding|CODING|NP_214749.1|1|1)	C	Rv0235c
gi|448814763|ref|NC_000962.3|	282038	missense_variant	missense_variant(MODERATE|MISSENSE|Ggc/Cgc|p.Gly193Arg/c.577G>C|482|Rv0235c|protein_coding|CODING|NP_214749.1|1|1)	C	Rv0235c
gi|448814763|ref|NC_000962.3|	283614	missense_variant	missense_variant(MODERATE|MISSENSE|Agc/Ggc|p.Ser1080Gly/c.3238A>G|1400|aftD|protein_coding|CODING|NP_214750.1|1|1|WARNING_TRANSCRIPT_NO_START_CODON)	T	aftD
gi|448814763|ref|NC_000962.3|	284047	synonymous_variant	synonymous_variant(LOW|SILENT|ctG/ctC|p.Leu935Leu/c.2805G>C|1400|aftD|protein_coding|CODING|NP_214750.1|1|1|WARNING_TRANSCRIPT_NO_START_CODON)	C	aftD
gi|448814763|ref|NC_000962.3|	284623	synonymous_variant	synonymous_variant(LOW|SILENT|acC/acT|p.Thr743Thr/c.2229C>T|1400|aftD|protein_coding|CODING|NP_214750.1|1|1|WARNING_TRANSCRIPT_NO_START_CODON)	G	aftD
gi|448814763|ref|NC_000962.3|	285099	missense_variant	missense_variant(MODERATE|MISSENSE|Ccc/Acc|p.Pro585Thr/c.1753C>A|1400|aftD|protein_coding|CODING|NP_214750.1|1|1|WARNING_TRANSCRIPT_NO_START_CODON)	G	aftD
gi|448814763|ref|NC_000962.3|	285772	synonymous_variant	synonymous_variant(LOW|SILENT|ccT/ccG|p.Pro360Pro/c.1080T>G|1400|aftD|protein_coding|CODING|NP_214750.1|1|1|WARNING_TRANSCRIPT_NO_START_CODON)	A	aftD
gi|448814763|ref|NC_000962.3|	285871	synonymous_variant	synonymous_variant(LOW|SILENT|gtT/gtC|p.Val327Val/c.981T>C|1400|aftD|protein_coding|CODING|NP_214750.1|1|1|WARNING_TRANSCRIPT_NO_START_CODON)	A	aftD
gi|448814763|ref|NC_000962.3|	300804	intergenic_region	intergenic_region(MODIFIER||||||||||1)	A
gi|448814763|ref|NC_000962.3|	300804	upstream_gene_variant	upstream_gene_variant(MODIFIER||1||646|Rv0248c|protein_coding|CODING|NP_214762.1||1)	A	Rv0248c
gi|448814763|ref|NC_000962.3|	304923	synonymous_variant	synonymous_variant(LOW|SILENT|aaA/aaG|p.Lys686Lys/c.2058A>G|853|nirB|protein_coding|CODING|NP_214766.1|1|1)	A	nirB
gi|448814763|ref|NC_000962.3|	308365	missense_variant	missense_variant(MODERATE|MISSENSE|Acg/Ccg|p.Thr395Pro/c.1183A>C|556|PPE2|protein_coding|CODING|YP_177704.1|1|1)	T	PPE2
gi|448814763|ref|NC_000962.3|	308395	missense_variant	missense_variant(MODERATE|MISSENSE|Acc/Ccc|p.Thr385Pro/c.1153A>C|556|PPE2|protein_coding|CODING|YP_177704.1|1|1)	T	PPE2
gi|448814763|ref|NC_000962.3|	310973	missense_variant	missense_variant(MODERATE|MISSENSE|gCg/gTg|p.Ala182Val/c.545C>T|247|Rv0259c|protein_coding|CODING|NP_214773.1|1|1)	G	Rv0259c
gi|448814763|ref|NC_000962.3|	311613	synonymous_variant	synonymous_variant(LOW|SILENT|gtC/gtA|p.Val349Val/c.1047C>A|381|Rv0260c|protein_coding|CODING|NP_214774.1|1|1)	G	Rv0260c
gi|448814763|ref|NC_000962.3|	311613	upstream_gene_variant	upstream_gene_variant(MODIFIER||96||247|Rv0259c|protein_coding|CODING|NP_214773.1||1)	G	Rv0259c
gi|448814763|ref|NC_000962.3|	317300	synonymous_variant	synonymous_variant(LOW|SILENT|gaC/gaT|p.Asp68Asp/c.204C>T|330|fecB2|protein_coding|CODING|YP_177705.1|1|1|WARNING_TRANSCRIPT_NO_START_CODON)	G	fecB2
gi|448814763|ref|NC_000962.3|	332942	missense_variant	missense_variant(MODERATE|MISSENSE|gaT/gaG|p.Asp65Glu/c.195T>G|142|vapC25|protein_coding|CODING|NP_214791.1|1|1)	A	vapC25
gi|448814763|ref|NC_000962.3|	332945	synonymous_variant	synonymous_variant(LOW|SILENT|gcG/gcA|p.Ala64Ala/c.192G>A|142|vapC25|protein_coding|CODING|NP_214791.1|1|1)	C	vapC25
gi|448814763|ref|NC_000962.3|	333892	missense_variant	missense_variant(MODERATE|MISSENSE|Cgc/Ggc|p.Arg807Gly/c.2419C>G|957|Rv0278c|protein_coding|CODING|YP_177707.1|1|1)	G	Rv0278c
gi|448814763|ref|NC_000962.3|	333977	synonymous_variant	synonymous_variant(LOW|SILENT|ggT/ggG|p.Gly778Gly/c.2334T>G|957|Rv0278c|protein_coding|CODING|YP_177707.1|1|1)	A	Rv0278c
gi|448814763|ref|NC_000962.3|	333981	missense_variant	missense_variant(MODERATE|MISSENSE|tCc/tGc|p.Ser777Cys/c.2330C>G|957|Rv0278c|protein_coding|CODING|YP_177707.1|1|1)	G	Rv0278c
gi|448814763|ref|NC_000962.3|	333982	missense_variant	missense_variant(MODERATE|MISSENSE|Tcc/Ccc|p.Ser777Pro/c.2329T>C|957|Rv0278c|protein_coding|CODING|YP_177707.1|1|1)	A	Rv0278c
gi|448814763|ref|NC_000962.3|	333990	missense_variant	missense_variant(MODERATE|MISSENSE|cTc/cGc|p.Leu774Arg/c.2321T>G|957|Rv0278c|protein_coding|CODING|YP_177707.1|1|1)	A	Rv0278c
gi|448814763|ref|NC_000962.3|	333996	missense_variant	missense_variant(MODERATE|MISSENSE|cTc/cCc|p.Leu772Pro/c.2315T>C|957|Rv0278c|protein_coding|CODING|YP_177707.1|1|1)	A	Rv0278c
gi|448814763|ref|NC_000962.3|	333999	missense_variant	missense_variant(MODERATE|MISSENSE|cTa/cCa|p.Leu771Pro/c.2312T>C|957|Rv0278c|protein_coding|CODING|YP_177707.1|1|1)	A	Rv0278c
gi|448814763|ref|NC_000962.3|	333999	missense_variant	missense_variant(MODERATE|MISSENSE|cTa/cGa|p.Leu771Arg/c.2312T>G|957|Rv0278c|protein_coding|CODING|YP_177707.1|1|1)	A	Rv0278c
gi|448814763|ref|NC_000962.3|	334003	missense_variant	missense_variant(MODERATE|MISSENSE|Ggc/Cgc|p.Gly770Arg/c.2308G>C|957|Rv0278c|protein_coding|CODING|YP_177707.1|1|1)	C	Rv0278c
gi|448814763|ref|NC_000962.3|	334009	missense_variant	missense_variant(MODERATE|MISSENSE|Aac/Cac|p.Asn768His/c.2302A>C|957|Rv0278c|protein_coding|CODING|YP_177707.1|1|1)	T	Rv0278c
gi|448814763|ref|NC_000962.3|	334013	synonymous_variant	synonymous_variant(LOW|SILENT|ggC/ggG|p.Gly766Gly/c.2298C>G|957|Rv0278c|protein_coding|CODING|YP_177707.1|1|1)	G	Rv0278c
gi|448814763|ref|NC_000962.3|	334017	missense_variant	missense_variant(MODERATE|MISSENSE|cAc/cCc|p.His765Pro/c.2294A>C|957|Rv0278c|protein_coding|CODING|YP_177707.1|1|1)	T	Rv0278c
gi|448814763|ref|NC_000962.3|	334021	missense_variant	missense_variant(MODERATE|MISSENSE|Ggg/Tgg|p.Gly764Trp/c.2290G>T|957|Rv0278c|protein_coding|CODING|YP_177707.1|1|1)	C	Rv0278c
gi|448814763|ref|NC_000962.3|	334025	synonymous_variant	synonymous_variant(LOW|SILENT|ggC/ggA|p.Gly762Gly/c.2286C>A|957|Rv0278c|protein_coding|CODING|YP_177707.1|1|1)	G	Rv0278c
gi|448814763|ref|NC_000962.3|	334025	synonymous_variant	synonymous_variant(LOW|SILENT|ggC/ggG|p.Gly762Gly/c.2286C>G|957|Rv0278c|protein_coding|CODING|YP_177707.1|1|1)	G	Rv0278c
gi|448814763|ref|NC_000962.3|	334030	missense_variant	missense_variant(MODERATE|MISSENSE|Ggc/Cgc|p.Gly761Arg/c.2281G>C|957|Rv0278c|protein_coding|CODING|YP_177707.1|1|1)	C	Rv0278c
gi|448814763|ref|NC_000962.3|	334033	missense_variant	missense_variant(MODERATE|MISSENSE|Acc/Ccc|p.Thr760Pro/c.2278A>C|957|Rv0278c|protein_coding|CODING|YP_177707.1|1|1)	T	Rv0278c
gi|448814763|ref|NC_000962.3|	334035	missense_variant	missense_variant(MODERATE|MISSENSE|aCc/aAc|p.Thr759Asn/c.2276C>A|957|Rv0278c|protein_coding|CODING|YP_177707.1|1|1)	G	Rv0278c
gi|448814763|ref|NC_000962.3|	334036	missense_variant	missense_variant(MODERATE|MISSENSE|Acc/Ccc|p.Thr759Pro/c.2275A>C|957|Rv0278c|protein_coding|CODING|YP_177707.1|1|1)	T	Rv0278c
gi|448814763|ref|NC_000962.3|	334036	missense_variant	missense_variant(MODERATE|MISSENSE|Acc/Gcc|p.Thr759Ala/c.2275A>G|957|Rv0278c|protein_coding|CODING|YP_177707.1|1|1)	T	Rv0278c
gi|448814763|ref|NC_000962.3|	334038	missense_variant	missense_variant(MODERATE|MISSENSE|aTc/aCc|p.Ile758Thr/c.2273T>C|957|Rv0278c|protein_coding|CODING|YP_177707.1|1|1)	A	Rv0278c
gi|448814763|ref|NC_000962.3|	334038	missense_variant	missense_variant(MODERATE|MISSENSE|aTc/aGc|p.Ile758Ser/c.2273T>G|957|Rv0278c|protein_coding|CODING|YP_177707.1|1|1)	A	Rv0278c
gi|448814763|ref|NC_000962.3|	334039	missense_variant	missense_variant(MODERATE|MISSENSE|Atc/Gtc|p.Ile758Val/c.2272A>G|957|Rv0278c|protein_coding|CODING|YP_177707.1|1|1)	T	Rv0278c
gi|448814763|ref|NC_000962.3|	334044	missense_variant	missense_variant(MODERATE|MISSENSE|tCc/tGc|p.Ser756Cys/c.2267C>G|957|Rv0278c|protein_coding|CODING|YP_177707.1|1|1)	G	Rv0278c
gi|448814763|ref|NC_000962.3|	334044	missense_variant	missense_variant(MODERATE|MISSENSE|tCc/tTc|p.Ser756Phe/c.2267C>T|957|Rv0278c|protein_coding|CODING|YP_177707.1|1|1)	G	Rv0278c
gi|448814763|ref|NC_000962.3|	334045	missense_variant	missense_variant(MODERATE|MISSENSE|Tcc/Gcc|p.Ser756Ala/c.2266T>G|957|Rv0278c|protein_coding|CODING|YP_177707.1|1|1)	A	Rv0278c
gi|448814763|ref|NC_000962.3|	334049	synonymous_variant	synonymous_variant(LOW|SILENT|ggA/ggC|p.Gly754Gly/c.2262A>C|957|Rv0278c|protein_coding|CODING|YP_177707.1|1|1)	T	Rv0278c
gi|448814763|ref|NC_000962.3|	334049	synonymous_variant	synonymous_variant(LOW|SILENT|ggA/ggG|p.Gly754Gly/c.2262A>G|957|Rv0278c|protein_coding|CODING|YP_177707.1|1|1)	T	Rv0278c
gi|448814763|ref|NC_000962.3|	334052	synonymous_variant	synonymous_variant(LOW|SILENT|tcG/tcC|p.Ser753Ser/c.2259G>C|957|Rv0278c|protein_coding|CODING|YP_177707.1|1|1)	C	Rv0278c
gi|448814763|ref|NC_000962.3|	334054	missense_variant	missense_variant(MODERATE|MISSENSE|Tcg/Ccg|p.Ser753Pro/c.2257T>C|957|Rv0278c|protein_coding|CODING|YP_177707.1|1|1)	A	Rv0278c
gi|448814763|ref|NC_000962.3|	334054	missense_variant	missense_variant(MODERATE|MISSENSE|Tcg/Gcg|p.Ser753Ala/c.2257T>G|957|Rv0278c|protein_coding|CODING|YP_177707.1|1|1)	A	Rv0278c
gi|448814763|ref|NC_000962.3|	334060	missense_variant	missense_variant(MODERATE|MISSENSE|Gcc/Ccc|p.Ala751Pro/c.2251G>C|957|Rv0278c|protein_coding|CODING|YP_177707.1|1|1)	C	Rv0278c
gi|448814763|ref|NC_000962.3|	334061	synonymous_variant	synonymous_variant(LOW|SILENT|gcC/gcG|p.Ala750Ala/c.2250C>G|957|Rv0278c|protein_coding|CODING|YP_177707.1|1|1)	G	Rv0278c
gi|448814763|ref|NC_000962.3|	334062	missense_variant	missense_variant(MODERATE|MISSENSE|gCc/gGc|p.Ala750Gly/c.2249C>G|957|Rv0278c|protein_coding|CODING|YP_177707.1|1|1)	G	Rv0278c
gi|448814763|ref|NC_000962.3|	334063	missense_variant	missense_variant(MODERATE|MISSENSE|Gcc/Ccc|p.Ala750Pro/c.2248G>C|957|Rv0278c|protein_coding|CODING|YP_177707.1|1|1)	C	Rv0278c
gi|448814763|ref|NC_000962.3|	334064	synonymous_variant	synonymous_variant(LOW|SILENT|ggC/ggG|p.Gly749Gly/c.2247C>G|957|Rv0278c|protein_coding|CODING|YP_177707.1|1|1)	G	Rv0278c
gi|448814763|ref|NC_000962.3|	334067	synonymous_variant	synonymous_variant(LOW|SILENT|ggC/ggG|p.Gly748Gly/c.2244C>G|957|Rv0278c|protein_coding|CODING|YP_177707.1|1|1)	G	Rv0278c
gi|448814763|ref|NC_000962.3|	334071	missense_variant	missense_variant(MODERATE|MISSENSE|aCc/aAc|p.Thr747Asn/c.2240C>A|957|Rv0278c|protein_coding|CODING|YP_177707.1|1|1)	G	Rv0278c
gi|448814763|ref|NC_000962.3|	334072	missense_variant	missense_variant(MODERATE|MISSENSE|Acc/Ccc|p.Thr747Pro/c.2239A>C|957|Rv0278c|protein_coding|CODING|YP_177707.1|1|1)	T	Rv0278c
gi|448814763|ref|NC_000962.3|	334072	missense_variant	missense_variant(MODERATE|MISSENSE|Acc/Gcc|p.Thr747Ala/c.2239A>G|957|Rv0278c|protein_coding|CODING|YP_177707.1|1|1)	T	Rv0278c
gi|448814763|ref|NC_000962.3|	334073	synonymous_variant	synonymous_variant(LOW|SILENT|ggC/ggG|p.Gly746Gly/c.2238C>G|957|Rv0278c|protein_coding|CODING|YP_177707.1|1|1)	G	Rv0278c
gi|448814763|ref|NC_000962.3|	334076	synonymous_variant	synonymous_variant(LOW|SILENT|ggC/ggG|p.Gly745Gly/c.2235C>G|957|Rv0278c|protein_coding|CODING|YP_177707.1|1|1)	G	Rv0278c
gi|448814763|ref|NC_000962.3|	334078	missense_variant	missense_variant(MODERATE|MISSENSE|Ggc/Cgc|p.Gly745Arg/c.2233G>C|957|Rv0278c|protein_coding|CODING|YP_177707.1|1|1)	C	Rv0278c
gi|448814763|ref|NC_000962.3|	334080	missense_variant	missense_variant(MODERATE|MISSENSE|gCc/gGc|p.Ala744Gly/c.2231C>G|957|Rv0278c|protein_coding|CODING|YP_177707.1|1|1)	G	Rv0278c
gi|448814763|ref|NC_000962.3|	334082	synonymous_variant	synonymous_variant(LOW|SILENT|ggA/ggC|p.Gly743Gly/c.2229A>C|957|Rv0278c|protein_coding|CODING|YP_177707.1|1|1)	T	Rv0278c
gi|448814763|ref|NC_000962.3|	334082	synonymous_variant	synonymous_variant(LOW|SILENT|ggA/ggG|p.Gly743Gly/c.2229A>G|957|Rv0278c|protein_coding|CODING|YP_177707.1|1|1)	T	Rv0278c
gi|448814763|ref|NC_000962.3|	334085	missense_variant	missense_variant(MODERATE|MISSENSE|ttC/ttG|p.Phe742Leu/c.2226C>G|957|Rv0278c|protein_coding|CODING|YP_177707.1|1|1)	G	Rv0278c
gi|448814763|ref|NC_000962.3|	334085	synonymous_variant	synonymous_variant(LOW|SILENT|ttC/ttT|p.Phe742Phe/c.2226C>T|957|Rv0278c|protein_coding|CODING|YP_177707.1|1|1)	G	Rv0278c
gi|448814763|ref|NC_000962.3|	334086	missense_variant	missense_variant(MODERATE|MISSENSE|tTc/tGc|p.Phe742Cys/c.2225T>G|957|Rv0278c|protein_coding|CODING|YP_177707.1|1|1)	A	Rv0278c
gi|448814763|ref|NC_000962.3|	334087	missense_variant	missense_variant(MODERATE|MISSENSE|Ttc/Gtc|p.Phe742Val/c.2224T>G|957|Rv0278c|protein_coding|CODING|YP_177707.1|1|1)	A	Rv0278c
gi|448814763|ref|NC_000962.3|	334089	missense_variant	missense_variant(MODERATE|MISSENSE|cTg/cCg|p.Leu741Pro/c.2222T>C|957|Rv0278c|protein_coding|CODING|YP_177707.1|1|1)	A	Rv0278c
gi|448814763|ref|NC_000962.3|	334089	missense_variant	missense_variant(MODERATE|MISSENSE|cTg/cGg|p.Leu741Arg/c.2222T>G|957|Rv0278c|protein_coding|CODING|YP_177707.1|1|1)	A	Rv0278c
gi|448814763|ref|NC_000962.3|	334090	missense_variant	missense_variant(MODERATE|MISSENSE|Ctg/Gtg|p.Leu741Val/c.2221C>G|957|Rv0278c|protein_coding|CODING|YP_177707.1|1|1)	G	Rv0278c
gi|448814763|ref|NC_000962.3|	334091	synonymous_variant	synonymous_variant(LOW|SILENT|ggA/ggG|p.Gly740Gly/c.2220A>G|957|Rv0278c|protein_coding|CODING|YP_177707.1|1|1)	T	Rv0278c
gi|448814763|ref|NC_000962.3|	334094	synonymous_variant	synonymous_variant(LOW|SILENT|ggC/ggG|p.Gly739Gly/c.2217C>G|957|Rv0278c|protein_coding|CODING|YP_177707.1|1|1)	G	Rv0278c
gi|448814763|ref|NC_000962.3|	334097	missense_variant	missense_variant(MODERATE|MISSENSE|aaC/aaA|p.Asn738Lys/c.2214C>A|957|Rv0278c|protein_coding|CODING|YP_177707.1|1|1)	G	Rv0278c
gi|448814763|ref|NC_000962.3|	334098	missense_variant	missense_variant(MODERATE|MISSENSE|aAc/aGc|p.Asn738Ser/c.2213A>G|957|Rv0278c|protein_coding|CODING|YP_177707.1|1|1)	T	Rv0278c
gi|448814763|ref|NC_000962.3|	334099	missense_variant	missense_variant(MODERATE|MISSENSE|Aac/Gac|p.Asn738Asp/c.2212A>G|957|Rv0278c|protein_coding|CODING|YP_177707.1|1|1)	T	Rv0278c
gi|448814763|ref|NC_000962.3|	334106	missense_variant	missense_variant(MODERATE|MISSENSE|aaC/aaA|p.Asn735Lys/c.2205C>A|957|Rv0278c|protein_coding|CODING|YP_177707.1|1|1)	G	Rv0278c
gi|448814763|ref|NC_000962.3|	334107	missense_variant	missense_variant(MODERATE|MISSENSE|aAc/aCc|p.Asn735Thr/c.2204A>C|957|Rv0278c|protein_coding|CODING|YP_177707.1|1|1)	T	Rv0278c
gi|448814763|ref|NC_000962.3|	334107	missense_variant	missense_variant(MODERATE|MISSENSE|aAc/aGc|p.Asn735Ser/c.2204A>G|957|Rv0278c|protein_coding|CODING|YP_177707.1|1|1)	T	Rv0278c
gi|448814763|ref|NC_000962.3|	334108	missense_variant	missense_variant(MODERATE|MISSENSE|Aac/Gac|p.Asn735Asp/c.2203A>G|957|Rv0278c|protein_coding|CODING|YP_177707.1|1|1)	T	Rv0278c
gi|448814763|ref|NC_000962.3|	334112	synonymous_variant	synonymous_variant(LOW|SILENT|ggT/ggG|p.Gly733Gly/c.2199T>G|957|Rv0278c|protein_coding|CODING|YP_177707.1|1|1)	A	Rv0278c
gi|448814763|ref|NC_000962.3|	334116	missense_variant	missense_variant(MODERATE|MISSENSE|gCc/gGc|p.Ala732Gly/c.2195C>G|957|Rv0278c|protein_coding|CODING|YP_177707.1|1|1)	G	Rv0278c
gi|448814763|ref|NC_000962.3|	334122	missense_variant	missense_variant(MODERATE|MISSENSE|tTc/tGc|p.Phe730Cys/c.2189T>G|957|Rv0278c|protein_coding|CODING|YP_177707.1|1|1)	A	Rv0278c
gi|448814763|ref|NC_000962.3|	334123	missense_variant	missense_variant(MODERATE|MISSENSE|Ttc/Ctc|p.Phe730Leu/c.2188T>C|957|Rv0278c|protein_coding|CODING|YP_177707.1|1|1)	A	Rv0278c
gi|448814763|ref|NC_000962.3|	334123	missense_variant	missense_variant(MODERATE|MISSENSE|Ttc/Gtc|p.Phe730Val/c.2188T>G|957|Rv0278c|protein_coding|CODING|YP_177707.1|1|1)	A	Rv0278c
gi|448814763|ref|NC_000962.3|	334126	missense_variant	missense_variant(MODERATE|MISSENSE|Aac/Cac|p.Asn729His/c.2185A>C|957|Rv0278c|protein_coding|CODING|YP_177707.1|1|1)	T	Rv0278c
gi|448814763|ref|NC_000962.3|	334126	missense_variant	missense_variant(MODERATE|MISSENSE|Aac/Gac|p.Asn729Asp/c.2185A>G|957|Rv0278c|protein_coding|CODING|YP_177707.1|1|1)	T	Rv0278c
gi|448814763|ref|NC_000962.3|	334127	synonymous_variant	synonymous_variant(LOW|SILENT|acG/acC|p.Thr728Thr/c.2184G>C|957|Rv0278c|protein_coding|CODING|YP_177707.1|1|1)	C	Rv0278c
gi|448814763|ref|NC_000962.3|	334129	missense_variant	missense_variant(MODERATE|MISSENSE|Acg/Ccg|p.Thr728Pro/c.2182A>C|957|Rv0278c|protein_coding|CODING|YP_177707.1|1|1)	T	Rv0278c
gi|448814763|ref|NC_000962.3|	334130	synonymous_variant	synonymous_variant(LOW|SILENT|ggC/ggG|p.Gly727Gly/c.2181C>G|957|Rv0278c|protein_coding|CODING|YP_177707.1|1|1)	G	Rv0278c
gi|448814763|ref|NC_000962.3|	334134	missense_variant	missense_variant(MODERATE|MISSENSE|gCc/gGc|p.Ala726Gly/c.2177C>G|957|Rv0278c|protein_coding|CODING|YP_177707.1|1|1)	G	Rv0278c
gi|448814763|ref|NC_000962.3|	334140	missense_variant	missense_variant(MODERATE|MISSENSE|gGc/gCc|p.Gly724Ala/c.2171G>C|957|Rv0278c|protein_coding|CODING|YP_177707.1|1|1)	C	Rv0278c
gi|448814763|ref|NC_000962.3|	334141	missense_variant	missense_variant(MODERATE|MISSENSE|Ggc/Cgc|p.Gly724Arg/c.2170G>C|957|Rv0278c|protein_coding|CODING|YP_177707.1|1|1)	C	Rv0278c
gi|448814763|ref|NC_000962.3|	334144	missense_variant	missense_variant(MODERATE|MISSENSE|Acc/Ccc|p.Thr723Pro/c.2167A>C|957|Rv0278c|protein_coding|CODING|YP_177707.1|1|1)	T	Rv0278c
gi|448814763|ref|NC_000962.3|	334144	missense_variant	missense_variant(MODERATE|MISSENSE|Acc/Gcc|p.Thr723Ala/c.2167A>G|957|Rv0278c|protein_coding|CODING|YP_177707.1|1|1)	T	Rv0278c
gi|448814763|ref|NC_000962.3|	334147	missense_variant	missense_variant(MODERATE|MISSENSE|Ggc/Cgc|p.Gly722Arg/c.2164G>C|957|Rv0278c|protein_coding|CODING|YP_177707.1|1|1)	C	Rv0278c
gi|448814763|ref|NC_000962.3|	334151	synonymous_variant	synonymous_variant(LOW|SILENT|acT/acC|p.Thr720Thr/c.2160T>C|957|Rv0278c|protein_coding|CODING|YP_177707.1|1|1)	A	Rv0278c
gi|448814763|ref|NC_000962.3|	334151	synonymous_variant	synonymous_variant(LOW|SILENT|acT/acG|p.Thr720Thr/c.2160T>G|957|Rv0278c|protein_coding|CODING|YP_177707.1|1|1)	A	Rv0278c
gi|448814763|ref|NC_000962.3|	334154	synonymous_variant	synonymous_variant(LOW|SILENT|ggA/ggC|p.Gly719Gly/c.2157A>C|957|Rv0278c|protein_coding|CODING|YP_177707.1|1|1)	T	Rv0278c
gi|448814763|ref|NC_000962.3|	334158	missense_variant	missense_variant(MODERATE|MISSENSE|tTc/tCc|p.Phe718Ser/c.2153T>C|957|Rv0278c|protein_coding|CODING|YP_177707.1|1|1)	A	Rv0278c
gi|448814763|ref|NC_000962.3|	334159	missense_variant	missense_variant(MODERATE|MISSENSE|Ttc/Gtc|p.Phe718Val/c.2152T>G|957|Rv0278c|protein_coding|CODING|YP_177707.1|1|1)	A	Rv0278c
gi|448814763|ref|NC_000962.3|	334161	missense_variant	missense_variant(MODERATE|MISSENSE|cTg/cCg|p.Leu717Pro/c.2150T>C|957|Rv0278c|protein_coding|CODING|YP_177707.1|1|1)	A	Rv0278c
gi|448814763|ref|NC_000962.3|	334163	synonymous_variant	synonymous_variant(LOW|SILENT|ggA/ggG|p.Gly716Gly/c.2148A>G|957|Rv0278c|protein_coding|CODING|YP_177707.1|1|1)	T	Rv0278c
gi|448814763|ref|NC_000962.3|	334171	missense_variant	missense_variant(MODERATE|MISSENSE|Aac/Gac|p.Asn714Asp/c.2140A>G|957|Rv0278c|protein_coding|CODING|YP_177707.1|1|1)	T	Rv0278c
gi|448814763|ref|NC_000962.3|	334180	missense_variant	missense_variant(MODERATE|MISSENSE|Aac/Gac|p.Asn711Asp/c.2131A>G|957|Rv0278c|protein_coding|CODING|YP_177707.1|1|1)	T	Rv0278c
gi|448814763|ref|NC_000962.3|	334184	synonymous_variant	synonymous_variant(LOW|SILENT|ggC/ggG|p.Gly709Gly/c.2127C>G|957|Rv0278c|protein_coding|CODING|YP_177707.1|1|1)	G	Rv0278c
gi|448814763|ref|NC_000962.3|	334187	synonymous_variant	synonymous_variant(LOW|SILENT|gcC/gcA|p.Ala708Ala/c.2124C>A|957|Rv0278c|protein_coding|CODING|YP_177707.1|1|1)	G	Rv0278c
gi|448814763|ref|NC_000962.3|	334190	synonymous_variant	synonymous_variant(LOW|SILENT|gcA/gcC|p.Ala707Ala/c.2121A>C|957|Rv0278c|protein_coding|CODING|YP_177707.1|1|1)	T	Rv0278c
gi|448814763|ref|NC_000962.3|	334194	missense_variant	missense_variant(MODERATE|MISSENSE|aAc/aCc|p.Asn706Thr/c.2117A>C|957|Rv0278c|protein_coding|CODING|YP_177707.1|1|1)	T	Rv0278c
gi|448814763|ref|NC_000962.3|	334198	missense_variant	missense_variant(MODERATE|MISSENSE|Ttc/Gtc|p.Phe705Val/c.2113T>G|957|Rv0278c|protein_coding|CODING|YP_177707.1|1|1)	A	Rv0278c
gi|448814763|ref|NC_000962.3|	334206	missense_variant	missense_variant(MODERATE|MISSENSE|gCc/gGc|p.Ala702Gly/c.2105C>G|957|Rv0278c|protein_coding|CODING|YP_177707.1|1|1)	G	Rv0278c
gi|448814763|ref|NC_000962.3|	334207	missense_variant	missense_variant(MODERATE|MISSENSE|Gcc/Acc|p.Ala702Thr/c.2104G>A|957|Rv0278c|protein_coding|CODING|YP_177707.1|1|1)	C	Rv0278c
gi|448814763|ref|NC_000962.3|	334211	synonymous_variant	synonymous_variant(LOW|SILENT|ggA/ggC|p.Gly700Gly/c.2100A>C|957|Rv0278c|protein_coding|CODING|YP_177707.1|1|1)	T	Rv0278c
gi|448814763|ref|NC_000962.3|	334211	synonymous_variant	synonymous_variant(LOW|SILENT|ggA/ggG|p.Gly700Gly/c.2100A>G|957|Rv0278c|protein_coding|CODING|YP_177707.1|1|1)	T	Rv0278c
gi|448814763|ref|NC_000962.3|	334214	synonymous_variant	synonymous_variant(LOW|SILENT|gcC/gcG|p.Ala699Ala/c.2097C>G|957|Rv0278c|protein_coding|CODING|YP_177707.1|1|1)	G	Rv0278c
gi|448814763|ref|NC_000962.3|	334217	synonymous_variant	synonymous_variant(LOW|SILENT|ggA/ggC|p.Gly698Gly/c.2094A>C|957|Rv0278c|protein_coding|CODING|YP_177707.1|1|1)	T	Rv0278c
gi|448814763|ref|NC_000962.3|	334217	synonymous_variant	synonymous_variant(LOW|SILENT|ggA/ggG|p.Gly698Gly/c.2094A>G|957|Rv0278c|protein_coding|CODING|YP_177707.1|1|1)	T	Rv0278c
gi|448814763|ref|NC_000962.3|	334220	synonymous_variant	synonymous_variant(LOW|SILENT|ggC/ggT|p.Gly697Gly/c.2091C>T|957|Rv0278c|protein_coding|CODING|YP_177707.1|1|1)	G	Rv0278c
gi|448814763|ref|NC_000962.3|	334229	synonymous_variant	synonymous_variant(LOW|SILENT|ttC/ttT|p.Phe694Phe/c.2082C>T|957|Rv0278c|protein_coding|CODING|YP_177707.1|1|1)	G	Rv0278c
gi|448814763|ref|NC_000962.3|	334230	missense_variant	missense_variant(MODERATE|MISSENSE|tTc/tGc|p.Phe694Cys/c.2081T>G|957|Rv0278c|protein_coding|CODING|YP_177707.1|1|1)	A	Rv0278c
gi|448814763|ref|NC_000962.3|	334235	synonymous_variant	synonymous_variant(LOW|SILENT|ggA/ggG|p.Gly692Gly/c.2076A>G|957|Rv0278c|protein_coding|CODING|YP_177707.1|1|1)	T	Rv0278c
gi|448814763|ref|NC_000962.3|	334244	synonymous_variant	synonymous_variant(LOW|SILENT|ggC/ggG|p.Gly689Gly/c.2067C>G|957|Rv0278c|protein_coding|CODING|YP_177707.1|1|1)	G	Rv0278c
gi|448814763|ref|NC_000962.3|	334251	missense_variant	missense_variant(MODERATE|MISSENSE|gCc/gGc|p.Ala687Gly/c.2060C>G|957|Rv0278c|protein_coding|CODING|YP_177707.1|1|1)	G	Rv0278c
gi|448814763|ref|NC_000962.3|	334252	missense_variant	missense_variant(MODERATE|MISSENSE|Gcc/Acc|p.Ala687Thr/c.2059G>A|957|Rv0278c|protein_coding|CODING|YP_177707.1|1|1)	C	Rv0278c
gi|448814763|ref|NC_000962.3|	334260	missense_variant	missense_variant(MODERATE|MISSENSE|gTc/gGc|p.Val684Gly/c.2051T>G|957|Rv0278c|protein_coding|CODING|YP_177707.1|1|1)	A	Rv0278c
gi|448814763|ref|NC_000962.3|	334262	synonymous_variant	synonymous_variant(LOW|SILENT|ggC/ggG|p.Gly683Gly/c.2049C>G|957|Rv0278c|protein_coding|CODING|YP_177707.1|1|1)	G	Rv0278c
gi|448814763|ref|NC_000962.3|	334271	synonymous_variant	synonymous_variant(LOW|SILENT|gtC/gtG|p.Val680Val/c.2040C>G|957|Rv0278c|protein_coding|CODING|YP_177707.1|1|1)	G	Rv0278c
gi|448814763|ref|NC_000962.3|	334272	missense_variant	missense_variant(MODERATE|MISSENSE|gTc/gAc|p.Val680Asp/c.2039T>A|957|Rv0278c|protein_coding|CODING|YP_177707.1|1|1)	A	Rv0278c
gi|448814763|ref|NC_000962.3|	334286	synonymous_variant	synonymous_variant(LOW|SILENT|ggC/ggG|p.Gly675Gly/c.2025C>G|957|Rv0278c|protein_coding|CODING|YP_177707.1|1|1)	G	Rv0278c
gi|448814763|ref|NC_000962.3|	334290	missense_variant	missense_variant(MODERATE|MISSENSE|cAc/cCc|p.His674Pro/c.2021A>C|957|Rv0278c|protein_coding|CODING|YP_177707.1|1|1)	T	Rv0278c
gi|448814763|ref|NC_000962.3|	334291	missense_variant	missense_variant(MODERATE|MISSENSE|Cac/Gac|p.His674Asp/c.2020C>G|957|Rv0278c|protein_coding|CODING|YP_177707.1|1|1)	G	Rv0278c
gi|448814763|ref|NC_000962.3|	334292	synonymous_variant	synonymous_variant(LOW|SILENT|ggC/ggG|p.Gly673Gly/c.2019C>G|957|Rv0278c|protein_coding|CODING|YP_177707.1|1|1)	G	Rv0278c
gi|448814763|ref|NC_000962.3|	334314	missense_variant	missense_variant(MODERATE|MISSENSE|tTc/tGc|p.Phe666Cys/c.1997T>G|957|Rv0278c|protein_coding|CODING|YP_177707.1|1|1)	A	Rv0278c
gi|448814763|ref|NC_000962.3|	334315	missense_variant	missense_variant(MODERATE|MISSENSE|Ttc/Gtc|p.Phe666Val/c.1996T>G|957|Rv0278c|protein_coding|CODING|YP_177707.1|1|1)	A	Rv0278c
gi|448814763|ref|NC_000962.3|	334475	synonymous_variant	synonymous_variant(LOW|SILENT|ggC/ggG|p.Gly612Gly/c.1836C>G|957|Rv0278c|protein_coding|CODING|YP_177707.1|1|1)	G	Rv0278c
gi|448814763|ref|NC_000962.3|	334518	missense_variant	missense_variant(MODERATE|MISSENSE|gCc/gGc|p.Ala598Gly/c.1793C>G|957|Rv0278c|protein_coding|CODING|YP_177707.1|1|1)	G	Rv0278c
gi|448814763|ref|NC_000962.3|	334539	missense_variant	missense_variant(MODERATE|MISSENSE|gCt/gGt|p.Ala591Gly/c.1772C>G|957|Rv0278c|protein_coding|CODING|YP_177707.1|1|1)	G	Rv0278c
gi|448814763|ref|NC_000962.3|	334591	missense_variant	missense_variant(MODERATE|MISSENSE|Ttc/Gtc|p.Phe574Val/c.1720T>G|957|Rv0278c|protein_coding|CODING|YP_177707.1|1|1)	A	Rv0278c
gi|448814763|ref|NC_000962.3|	334597	missense_variant	missense_variant(MODERATE|MISSENSE|Tgg/Ggg|p.Trp572Gly/c.1714T>G|957|Rv0278c|protein_coding|CODING|YP_177707.1|1|1)	A	Rv0278c
gi|448814763|ref|NC_000962.3|	334605	missense_variant	missense_variant(MODERATE|MISSENSE|gCc/gGc|p.Ala569Gly/c.1706C>G|957|Rv0278c|protein_coding|CODING|YP_177707.1|1|1)	G	Rv0278c
gi|448814763|ref|NC_000962.3|	334610	synonymous_variant	synonymous_variant(LOW|SILENT|ggC/ggG|p.Gly567Gly/c.1701C>G|957|Rv0278c|protein_coding|CODING|YP_177707.1|1|1)	G	Rv0278c
gi|448814763|ref|NC_000962.3|	334614	missense_variant	missense_variant(MODERATE|MISSENSE|gCc/gGc|p.Ala566Gly/c.1697C>G|957|Rv0278c|protein_coding|CODING|YP_177707.1|1|1)	G	Rv0278c
gi|448814763|ref|NC_000962.3|	334616	synonymous_variant	synonymous_variant(LOW|SILENT|gcT/gcG|p.Ala565Ala/c.1695T>G|957|Rv0278c|protein_coding|CODING|YP_177707.1|1|1)	A	Rv0278c
gi|448814763|ref|NC_000962.3|	334640	synonymous_variant	synonymous_variant(LOW|SILENT|gcC/gcT|p.Ala557Ala/c.1671C>T|957|Rv0278c|protein_coding|CODING|YP_177707.1|1|1)	G	Rv0278c
gi|448814763|ref|NC_000962.3|	334641	missense_variant	missense_variant(MODERATE|MISSENSE|gCc/gGc|p.Ala557Gly/c.1670C>G|957|Rv0278c|protein_coding|CODING|YP_177707.1|1|1)	G	Rv0278c
gi|448814763|ref|NC_000962.3|	334643	synonymous_variant	synonymous_variant(LOW|SILENT|ggC/ggA|p.Gly556Gly/c.1668C>A|957|Rv0278c|protein_coding|CODING|YP_177707.1|1|1)	G	Rv0278c
gi|448814763|ref|NC_000962.3|	334646	missense_variant	missense_variant(MODERATE|MISSENSE|aaC/aaG|p.Asn555Lys/c.1665C>G|957|Rv0278c|protein_coding|CODING|YP_177707.1|1|1)	G	Rv0278c
gi|448814763|ref|NC_000962.3|	334654	missense_variant	missense_variant(MODERATE|MISSENSE|Ttc/Atc|p.Phe553Ile/c.1657T>A|957|Rv0278c|protein_coding|CODING|YP_177707.1|1|1)	A	Rv0278c
gi|448814763|ref|NC_000962.3|	334657	synonymous_variant	synonymous_variant(LOW|SILENT|Ctg/Ttg|p.Leu552Leu/c.1654C>T|957|Rv0278c|protein_coding|CODING|YP_177707.1|1|1)	G	Rv0278c
gi|448814763|ref|NC_000962.3|	334660	missense_variant	missense_variant(MODERATE|MISSENSE|Tgg/Ggg|p.Trp551Gly/c.1651T>G|957|Rv0278c|protein_coding|CODING|YP_177707.1|1|1)	A	Rv0278c
gi|448814763|ref|NC_000962.3|	334664	synonymous_variant	synonymous_variant(LOW|SILENT|ggC/ggG|p.Gly549Gly/c.1647C>G|957|Rv0278c|protein_coding|CODING|YP_177707.1|1|1)	G	Rv0278c
gi|448814763|ref|NC_000962.3|	334668	missense_variant	missense_variant(MODERATE|MISSENSE|gCc/gGc|p.Ala548Gly/c.1643C>G|957|Rv0278c|protein_coding|CODING|YP_177707.1|1|1)	G	Rv0278c
gi|448814763|ref|NC_000962.3|	334672	missense_variant	missense_variant(MODERATE|MISSENSE|Ggg/Cgg|p.Gly547Arg/c.1639G>C|957|Rv0278c|protein_coding|CODING|YP_177707.1|1|1)	C	Rv0278c
gi|448814763|ref|NC_000962.3|	334673	synonymous_variant	synonymous_variant(LOW|SILENT|ggC/ggG|p.Gly546Gly/c.1638C>G|957|Rv0278c|protein_coding|CODING|YP_177707.1|1|1)	G	Rv0278c
gi|448814763|ref|NC_000962.3|	334677	missense_variant	missense_variant(MODERATE|MISSENSE|gAc/gCc|p.Asp545Ala/c.1634A>C|957|Rv0278c|protein_coding|CODING|YP_177707.1|1|1)	T	Rv0278c
gi|448814763|ref|NC_000962.3|	334680	missense_variant	missense_variant(MODERATE|MISSENSE|gCt/gGt|p.Ala544Gly/c.1631C>G|957|Rv0278c|protein_coding|CODING|YP_177707.1|1|1)	G	Rv0278c
gi|448814763|ref|NC_000962.3|	334686	missense_variant	missense_variant(MODERATE|MISSENSE|aCc/aAc|p.Thr542Asn/c.1625C>A|957|Rv0278c|protein_coding|CODING|YP_177707.1|1|1)	G	Rv0278c
gi|448814763|ref|NC_000962.3|	334687	missense_variant	missense_variant(MODERATE|MISSENSE|Acc/Ccc|p.Thr542Pro/c.1624A>C|957|Rv0278c|protein_coding|CODING|YP_177707.1|1|1)	T	Rv0278c
gi|448814763|ref|NC_000962.3|	334687	missense_variant	missense_variant(MODERATE|MISSENSE|Acc/Gcc|p.Thr542Ala/c.1624A>G|957|Rv0278c|protein_coding|CODING|YP_177707.1|1|1)	T	Rv0278c
gi|448814763|ref|NC_000962.3|	334688	synonymous_variant	synonymous_variant(LOW|SILENT|ggA/ggG|p.Gly541Gly/c.1623A>G|957|Rv0278c|protein_coding|CODING|YP_177707.1|1|1)	T	Rv0278c
gi|448814763|ref|NC_000962.3|	334691	synonymous_variant	synonymous_variant(LOW|SILENT|ccT/ccG|p.Pro540Pro/c.1620T>G|957|Rv0278c|protein_coding|CODING|YP_177707.1|1|1)	A	Rv0278c
gi|448814763|ref|NC_000962.3|	334694	synonymous_variant	synonymous_variant(LOW|SILENT|acT/acC|p.Thr539Thr/c.1617T>C|957|Rv0278c|protein_coding|CODING|YP_177707.1|1|1)	A	Rv0278c
gi|448814763|ref|NC_000962.3|	334696	missense_variant	missense_variant(MODERATE|MISSENSE|Act/Cct|p.Thr539Pro/c.1615A>C|957|Rv0278c|protein_coding|CODING|YP_177707.1|1|1)	T	Rv0278c
gi|448814763|ref|NC_000962.3|	334696	missense_variant	missense_variant(MODERATE|MISSENSE|Act/Gct|p.Thr539Ala/c.1615A>G|957|Rv0278c|protein_coding|CODING|YP_177707.1|1|1)	T	Rv0278c
gi|448814763|ref|NC_000962.3|	334702	missense_variant	missense_variant(MODERATE|MISSENSE|Aac/Cac|p.Asn537His/c.1609A>C|957|Rv0278c|protein_coding|CODING|YP_177707.1|1|1)	T	Rv0278c
gi|448814763|ref|NC_000962.3|	334711	missense_variant	missense_variant(MODERATE|MISSENSE|Aac/Cac|p.Asn534His/c.1600A>C|957|Rv0278c|protein_coding|CODING|YP_177707.1|1|1)	T	Rv0278c
gi|448814763|ref|NC_000962.3|	334716	missense_variant	missense_variant(MODERATE|MISSENSE|aTc/aAc|p.Ile532Asn/c.1595T>A|957|Rv0278c|protein_coding|CODING|YP_177707.1|1|1)	A	Rv0278c
gi|448814763|ref|NC_000962.3|	334724	synonymous_variant	synonymous_variant(LOW|SILENT|cgC/cgT|p.Arg529Arg/c.1587C>T|957|Rv0278c|protein_coding|CODING|YP_177707.1|1|1)	G	Rv0278c
gi|448814763|ref|NC_000962.3|	334727	synonymous_variant	synonymous_variant(LOW|SILENT|ggC/ggG|p.Gly528Gly/c.1584C>G|957|Rv0278c|protein_coding|CODING|YP_177707.1|1|1)	G	Rv0278c
gi|448814763|ref|NC_000962.3|	334730	synonymous_variant	synonymous_variant(LOW|SILENT|acC/acT|p.Thr527Thr/c.1581C>T|957|Rv0278c|protein_coding|CODING|YP_177707.1|1|1)	G	Rv0278c
gi|448814763|ref|NC_000962.3|	334733	synonymous_variant	synonymous_variant(LOW|SILENT|ctC/ctG|p.Leu526Leu/c.1578C>G|957|Rv0278c|protein_coding|CODING|YP_177707.1|1|1)	G	Rv0278c
gi|448814763|ref|NC_000962.3|	334735	missense_variant	missense_variant(MODERATE|MISSENSE|Ctc/Ttc|p.Leu526Phe/c.1576C>T|957|Rv0278c|protein_coding|CODING|YP_177707.1|1|1)	G	Rv0278c
gi|448814763|ref|NC_000962.3|	334736	synonymous_variant	synonymous_variant(LOW|SILENT|acG/acA|p.Thr525Thr/c.1575G>A|957|Rv0278c|protein_coding|CODING|YP_177707.1|1|1)	C	Rv0278c
gi|448814763|ref|NC_000962.3|	334740	missense_variant	missense_variant(MODERATE|MISSENSE|cAg/cCg|p.Gln524Pro/c.1571A>C|957|Rv0278c|protein_coding|CODING|YP_177707.1|1|1)	T	Rv0278c
gi|448814763|ref|NC_000962.3|	334751	synonymous_variant	synonymous_variant(LOW|SILENT|aaC/aaT|p.Asn520Asn/c.1560C>T|957|Rv0278c|protein_coding|CODING|YP_177707.1|1|1)	G	Rv0278c
gi|448814763|ref|NC_000962.3|	334758	missense_variant	missense_variant(MODERATE|MISSENSE|gTg/gGg|p.Val518Gly/c.1553T>G|957|Rv0278c|protein_coding|CODING|YP_177707.1|1|1)	A	Rv0278c
gi|448814763|ref|NC_000962.3|	334762	missense_variant	missense_variant(MODERATE|MISSENSE|Aat/Cat|p.Asn517His/c.1549A>C|957|Rv0278c|protein_coding|CODING|YP_177707.1|1|1)	T	Rv0278c
gi|448814763|ref|NC_000962.3|	334767	missense_variant	missense_variant(MODERATE|MISSENSE|gTg/gCg|p.Val515Ala/c.1544T>C|957|Rv0278c|protein_coding|CODING|YP_177707.1|1|1)	A	Rv0278c
gi|448814763|ref|NC_000962.3|	334769	missense_variant	missense_variant(MODERATE|MISSENSE|aaT/aaA|p.Asn514Lys/c.1542T>A|957|Rv0278c|protein_coding|CODING|YP_177707.1|1|1)	A	Rv0278c
gi|448814763|ref|NC_000962.3|	334770	missense_variant	missense_variant(MODERATE|MISSENSE|aAt/aCt|p.Asn514Thr/c.1541A>C|957|Rv0278c|protein_coding|CODING|YP_177707.1|1|1)	T	Rv0278c
gi|448814763|ref|NC_000962.3|	334771	missense_variant	missense_variant(MODERATE|MISSENSE|Aat/Gat|p.Asn514Asp/c.1540A>G|957|Rv0278c|protein_coding|CODING|YP_177707.1|1|1)	T	Rv0278c
gi|448814763|ref|NC_000962.3|	334772	synonymous_variant	synonymous_variant(LOW|SILENT|caA/caG|p.Gln513Gln/c.1539A>G|957|Rv0278c|protein_coding|CODING|YP_177707.1|1|1)	T	Rv0278c
gi|448814763|ref|NC_000962.3|	334802	synonymous_variant	synonymous_variant(LOW|SILENT|gcG/gcC|p.Ala503Ala/c.1509G>C|957|Rv0278c|protein_coding|CODING|YP_177707.1|1|1)	C	Rv0278c
gi|448814763|ref|NC_000962.3|	334803	missense_variant	missense_variant(MODERATE|MISSENSE|gCg/gTg|p.Ala503Val/c.1508C>T|957|Rv0278c|protein_coding|CODING|YP_177707.1|1|1)	G	Rv0278c
gi|448814763|ref|NC_000962.3|	334805	synonymous_variant	synonymous_variant(LOW|SILENT|ccC/ccA|p.Pro502Pro/c.1506C>A|957|Rv0278c|protein_coding|CODING|YP_177707.1|1|1)	G	Rv0278c
gi|448814763|ref|NC_000962.3|	334815	missense_variant	missense_variant(MODERATE|MISSENSE|tTc/tCc|p.Phe499Ser/c.1496T>C|957|Rv0278c|protein_coding|CODING|YP_177707.1|1|1)	A	Rv0278c
gi|448814763|ref|NC_000962.3|	334816	missense_variant	missense_variant(MODERATE|MISSENSE|Ttc/Gtc|p.Phe499Val/c.1495T>G|957|Rv0278c|protein_coding|CODING|YP_177707.1|1|1)	A	Rv0278c
gi|448814763|ref|NC_000962.3|	334826	synonymous_variant	synonymous_variant(LOW|SILENT|ggT/ggA|p.Gly495Gly/c.1485T>A|957|Rv0278c|protein_coding|CODING|YP_177707.1|1|1)	A	Rv0278c
gi|448814763|ref|NC_000962.3|	334829	synonymous_variant	synonymous_variant(LOW|SILENT|ctC/ctA|p.Leu494Leu/c.1482C>A|957|Rv0278c|protein_coding|CODING|YP_177707.1|1|1)	G	Rv0278c
gi|448814763|ref|NC_000962.3|	334831	missense_variant	missense_variant(MODERATE|MISSENSE|Ctc/Atc|p.Leu494Ile/c.1480C>A|957|Rv0278c|protein_coding|CODING|YP_177707.1|1|1)	G	Rv0278c
gi|448814763|ref|NC_000962.3|	334832	synonymous_variant	synonymous_variant(LOW|SILENT|ctG/ctA|p.Leu493Leu/c.1479G>A|957|Rv0278c|protein_coding|CODING|YP_177707.1|1|1)	C	Rv0278c
gi|448814763|ref|NC_000962.3|	334836	missense_variant	missense_variant(MODERATE|MISSENSE|cTg/cAg|p.Leu492Gln/c.1475T>A|957|Rv0278c|protein_coding|CODING|YP_177707.1|1|1)	A	Rv0278c
gi|448814763|ref|NC_000962.3|	334843	missense_variant	missense_variant(MODERATE|MISSENSE|Agc/Ggc|p.Ser490Gly/c.1468A>G|957|Rv0278c|protein_coding|CODING|YP_177707.1|1|1)	T	Rv0278c
gi|448814763|ref|NC_000962.3|	334846	missense_variant	missense_variant(MODERATE|MISSENSE|Gtc/Ctc|p.Val489Leu/c.1465G>C|957|Rv0278c|protein_coding|CODING|YP_177707.1|1|1)	C	Rv0278c
gi|448814763|ref|NC_000962.3|	334853	synonymous_variant	synonymous_variant(LOW|SILENT|gtG/gtC|p.Val486Val/c.1458G>C|957|Rv0278c|protein_coding|CODING|YP_177707.1|1|1)	C	Rv0278c
gi|448814763|ref|NC_000962.3|	334855	missense_variant	missense_variant(MODERATE|MISSENSE|Gtg/Ctg|p.Val486Leu/c.1456G>C|957|Rv0278c|protein_coding|CODING|YP_177707.1|1|1)	C	Rv0278c
gi|448814763|ref|NC_000962.3|	334856	synonymous_variant	synonymous_variant(LOW|SILENT|ggA/ggC|p.Gly485Gly/c.1455A>C|957|Rv0278c|protein_coding|CODING|YP_177707.1|1|1)	T	Rv0278c
gi|448814763|ref|NC_000962.3|	334874	synonymous_variant	synonymous_variant(LOW|SILENT|atT/atC|p.Ile479Ile/c.1437T>C|957|Rv0278c|protein_coding|CODING|YP_177707.1|1|1)	A	Rv0278c
gi|448814763|ref|NC_000962.3|	334875	missense_variant	missense_variant(MODERATE|MISSENSE|aTt/aCt|p.Ile479Thr/c.1436T>C|957|Rv0278c|protein_coding|CODING|YP_177707.1|1|1)	A	Rv0278c
gi|448814763|ref|NC_000962.3|	334880	synonymous_variant	synonymous_variant(LOW|SILENT|ggT/ggC|p.Gly477Gly/c.1431T>C|957|Rv0278c|protein_coding|CODING|YP_177707.1|1|1)	A	Rv0278c
gi|448814763|ref|NC_000962.3|	334886	synonymous_variant	synonymous_variant(LOW|SILENT|ggT/ggC|p.Gly475Gly/c.1425T>C|957|Rv0278c|protein_coding|CODING|YP_177707.1|1|1)	A	Rv0278c
gi|448814763|ref|NC_000962.3|	334894	missense_variant	missense_variant(MODERATE|MISSENSE|Aac/Cac|p.Asn473His/c.1417A>C|957|Rv0278c|protein_coding|CODING|YP_177707.1|1|1)	T	Rv0278c
gi|448814763|ref|NC_000962.3|	334895	synonymous_variant	synonymous_variant(LOW|SILENT|ggT/ggC|p.Gly472Gly/c.1416T>C|957|Rv0278c|protein_coding|CODING|YP_177707.1|1|1)	A	Rv0278c
gi|448814763|ref|NC_000962.3|	334897	missense_variant	missense_variant(MODERATE|MISSENSE|Ggt/Cgt|p.Gly472Arg/c.1414G>C|957|Rv0278c|protein_coding|CODING|YP_177707.1|1|1)	C	Rv0278c
gi|448814763|ref|NC_000962.3|	334901	synonymous_variant	synonymous_variant(LOW|SILENT|aaT/aaC|p.Asn470Asn/c.1410T>C|957|Rv0278c|protein_coding|CODING|YP_177707.1|1|1)	A	Rv0278c
gi|448814763|ref|NC_000962.3|	334903	missense_variant	missense_variant(MODERATE|MISSENSE|Aat/Cat|p.Asn470His/c.1408A>C|957|Rv0278c|protein_coding|CODING|YP_177707.1|1|1)	T	Rv0278c
gi|448814763|ref|NC_000962.3|	334904	synonymous_variant	synonymous_variant(LOW|SILENT|ggC/ggG|p.Gly469Gly/c.1407C>G|957|Rv0278c|protein_coding|CODING|YP_177707.1|1|1)	G	Rv0278c
gi|448814763|ref|NC_000962.3|	334908	missense_variant	missense_variant(MODERATE|MISSENSE|aTc/aAc|p.Ile468Asn/c.1403T>A|957|Rv0278c|protein_coding|CODING|YP_177707.1|1|1)	A	Rv0278c
gi|448814763|ref|NC_000962.3|	334909	missense_variant	missense_variant(MODERATE|MISSENSE|Atc/Gtc|p.Ile468Val/c.1402A>G|957|Rv0278c|protein_coding|CODING|YP_177707.1|1|1)	T	Rv0278c
gi|448814763|ref|NC_000962.3|	334911	stop_gained	stop_gained(HIGH|NONSENSE|tTg/tAg|p.Leu467*/c.1400T>A|957|Rv0278c|protein_coding|CODING|YP_177707.1|1|1)	A	Rv0278c
gi|448814763|ref|NC_000962.3|	334912	synonymous_variant	synonymous_variant(LOW|SILENT|Ttg/Ctg|p.Leu467Leu/c.1399T>C|957|Rv0278c|protein_coding|CODING|YP_177707.1|1|1)	A	Rv0278c
gi|448814763|ref|NC_000962.3|	334914	missense_variant	missense_variant(MODERATE|MISSENSE|gTg/gGg|p.Val466Gly/c.1397T>G|957|Rv0278c|protein_coding|CODING|YP_177707.1|1|1)	A	Rv0278c
gi|448814763|ref|NC_000962.3|	334920	missense_variant	missense_variant(MODERATE|MISSENSE|aCc/aAc|p.Thr464Asn/c.1391C>A|957|Rv0278c|protein_coding|CODING|YP_177707.1|1|1)	G	Rv0278c
gi|448814763|ref|NC_000962.3|	334922	synonymous_variant	synonymous_variant(LOW|SILENT|ggC/ggT|p.Gly463Gly/c.1389C>T|957|Rv0278c|protein_coding|CODING|YP_177707.1|1|1)	G	Rv0278c
gi|448814763|ref|NC_000962.3|	334928	missense_variant	missense_variant(MODERATE|MISSENSE|atC/atG|p.Ile461Met/c.1383C>G|957|Rv0278c|protein_coding|CODING|YP_177707.1|1|1)	G	Rv0278c
gi|448814763|ref|NC_000962.3|	334929	missense_variant	missense_variant(MODERATE|MISSENSE|aTc/aCc|p.Ile461Thr/c.1382T>C|957|Rv0278c|protein_coding|CODING|YP_177707.1|1|1)	A	Rv0278c
gi|448814763|ref|NC_000962.3|	334929	missense_variant	missense_variant(MODERATE|MISSENSE|aTc/aGc|p.Ile461Ser/c.1382T>G|957|Rv0278c|protein_coding|CODING|YP_177707.1|1|1)	A	Rv0278c
gi|448814763|ref|NC_000962.3|	334930	missense_variant	missense_variant(MODERATE|MISSENSE|Atc/Gtc|p.Ile461Val/c.1381A>G|957|Rv0278c|protein_coding|CODING|YP_177707.1|1|1)	T	Rv0278c
gi|448814763|ref|NC_000962.3|	334931	synonymous_variant	synonymous_variant(LOW|SILENT|ggG/ggA|p.Gly460Gly/c.1380G>A|957|Rv0278c|protein_coding|CODING|YP_177707.1|1|1)	C	Rv0278c
gi|448814763|ref|NC_000962.3|	334938	missense_variant	missense_variant(MODERATE|MISSENSE|aAc/aCc|p.Asn458Thr/c.1373A>C|957|Rv0278c|protein_coding|CODING|YP_177707.1|1|1)	T	Rv0278c
gi|448814763|ref|NC_000962.3|	334939	missense_variant	missense_variant(MODERATE|MISSENSE|Aac/Cac|p.Asn458His/c.1372A>C|957|Rv0278c|protein_coding|CODING|YP_177707.1|1|1)	T	Rv0278c
gi|448814763|ref|NC_000962.3|	334957	missense_variant	missense_variant(MODERATE|MISSENSE|Agc/Cgc|p.Ser452Arg/c.1354A>C|957|Rv0278c|protein_coding|CODING|YP_177707.1|1|1)	T	Rv0278c
gi|448814763|ref|NC_000962.3|	334957	missense_variant	missense_variant(MODERATE|MISSENSE|Agc/Ggc|p.Ser452Gly/c.1354A>G|957|Rv0278c|protein_coding|CODING|YP_177707.1|1|1)	T	Rv0278c
gi|448814763|ref|NC_000962.3|	334961	synonymous_variant	synonymous_variant(LOW|SILENT|ggC/ggG|p.Gly450Gly/c.1350C>G|957|Rv0278c|protein_coding|CODING|YP_177707.1|1|1)	G	Rv0278c
gi|448814763|ref|NC_000962.3|	334963	missense_variant	missense_variant(MODERATE|MISSENSE|Ggc/Cgc|p.Gly450Arg/c.1348G>C|957|Rv0278c|protein_coding|CODING|YP_177707.1|1|1)	C	Rv0278c
gi|448814763|ref|NC_000962.3|	334964	synonymous_variant	synonymous_variant(LOW|SILENT|ggT/ggC|p.Gly449Gly/c.1347T>C|957|Rv0278c|protein_coding|CODING|YP_177707.1|1|1)	A	Rv0278c
gi|448814763|ref|NC_000962.3|	334967	missense_variant	missense_variant(MODERATE|MISSENSE|aaC/aaA|p.Asn448Lys/c.1344C>A|957|Rv0278c|protein_coding|CODING|YP_177707.1|1|1)	G	Rv0278c
gi|448814763|ref|NC_000962.3|	334968	missense_variant	missense_variant(MODERATE|MISSENSE|aAc/aGc|p.Asn448Ser/c.1343A>G|957|Rv0278c|protein_coding|CODING|YP_177707.1|1|1)	T	Rv0278c
gi|448814763|ref|NC_000962.3|	334969	missense_variant	missense_variant(MODERATE|MISSENSE|Aac/Gac|p.Asn448Asp/c.1342A>G|957|Rv0278c|protein_coding|CODING|YP_177707.1|1|1)	T	Rv0278c
gi|448814763|ref|NC_000962.3|	334970	synonymous_variant	synonymous_variant(LOW|SILENT|ggT/ggG|p.Gly447Gly/c.1341T>G|957|Rv0278c|protein_coding|CODING|YP_177707.1|1|1)	A	Rv0278c
gi|448814763|ref|NC_000962.3|	334976	missense_variant	missense_variant(MODERATE|MISSENSE|aaC/aaA|p.Asn445Lys/c.1335C>A|957|Rv0278c|protein_coding|CODING|YP_177707.1|1|1)	G	Rv0278c
gi|448814763|ref|NC_000962.3|	334978	missense_variant	missense_variant(MODERATE|MISSENSE|Aac/Cac|p.Asn445His/c.1333A>C|957|Rv0278c|protein_coding|CODING|YP_177707.1|1|1)	T	Rv0278c
gi|448814763|ref|NC_000962.3|	334981	missense_variant	missense_variant(MODERATE|MISSENSE|Ggc/Cgc|p.Gly444Arg/c.1330G>C|957|Rv0278c|protein_coding|CODING|YP_177707.1|1|1)	C	Rv0278c
gi|448814763|ref|NC_000962.3|	334987	missense_variant	missense_variant(MODERATE|MISSENSE|Aac/Cac|p.Asn442His/c.1324A>C|957|Rv0278c|protein_coding|CODING|YP_177707.1|1|1)	T	Rv0278c
gi|448814763|ref|NC_000962.3|	334988	synonymous_variant	synonymous_variant(LOW|SILENT|ggT/ggC|p.Gly441Gly/c.1323T>C|957|Rv0278c|protein_coding|CODING|YP_177707.1|1|1)	A	Rv0278c
gi|448814763|ref|NC_000962.3|	334996	synonymous_variant	synonymous_variant(LOW|SILENT|Ctg/Ttg|p.Leu439Leu/c.1315C>T|957|Rv0278c|protein_coding|CODING|YP_177707.1|1|1)	G	Rv0278c
gi|448814763|ref|NC_000962.3|	334997	synonymous_variant	synonymous_variant(LOW|SILENT|ggG/ggT|p.Gly438Gly/c.1314G>T|957|Rv0278c|protein_coding|CODING|YP_177707.1|1|1)	C	Rv0278c
gi|448814763|ref|NC_000962.3|	335003	synonymous_variant	synonymous_variant(LOW|SILENT|acC/acA|p.Thr436Thr/c.1308C>A|957|Rv0278c|protein_coding|CODING|YP_177707.1|1|1)	G	Rv0278c
gi|448814763|ref|NC_000962.3|	335004	missense_variant	missense_variant(MODERATE|MISSENSE|aCc/aTc|p.Thr436Ile/c.1307C>T|957|Rv0278c|protein_coding|CODING|YP_177707.1|1|1)	G	Rv0278c
gi|448814763|ref|NC_000962.3|	335005	missense_variant	missense_variant(MODERATE|MISSENSE|Acc/Ccc|p.Thr436Pro/c.1306A>C|957|Rv0278c|protein_coding|CODING|YP_177707.1|1|1)	T	Rv0278c
gi|448814763|ref|NC_000962.3|	335009	synonymous_variant	synonymous_variant(LOW|SILENT|ggC/ggT|p.Gly434Gly/c.1302C>T|957|Rv0278c|protein_coding|CODING|YP_177707.1|1|1)	G	Rv0278c
gi|448814763|ref|NC_000962.3|	335012	synonymous_variant	synonymous_variant(LOW|SILENT|gcT/gcC|p.Ala433Ala/c.1299T>C|957|Rv0278c|protein_coding|CODING|YP_177707.1|1|1)	A	Rv0278c
gi|448814763|ref|NC_000962.3|	335013	missense_variant	missense_variant(MODERATE|MISSENSE|gCt/gGt|p.Ala433Gly/c.1298C>G|957|Rv0278c|protein_coding|CODING|YP_177707.1|1|1)	G	Rv0278c
gi|448814763|ref|NC_000962.3|	335018	synonymous_variant	synonymous_variant(LOW|SILENT|ggT/ggC|p.Gly431Gly/c.1293T>C|957|Rv0278c|protein_coding|CODING|YP_177707.1|1|1)	A	Rv0278c
gi|448814763|ref|NC_000962.3|	335022	missense_variant	missense_variant(MODERATE|MISSENSE|aTc/aCc|p.Ile430Thr/c.1289T>C|957|Rv0278c|protein_coding|CODING|YP_177707.1|1|1)	A	Rv0278c
gi|448814763|ref|NC_000962.3|	335024	synonymous_variant	synonymous_variant(LOW|SILENT|ggG/ggC|p.Gly429Gly/c.1287G>C|957|Rv0278c|protein_coding|CODING|YP_177707.1|1|1)	C	Rv0278c
gi|448814763|ref|NC_000962.3|	335032	missense_variant	missense_variant(MODERATE|MISSENSE|Gcc/Tcc|p.Ala427Ser/c.1279G>T|957|Rv0278c|protein_coding|CODING|YP_177707.1|1|1)	C	Rv0278c
gi|448814763|ref|NC_000962.3|	335033	missense_variant	missense_variant(MODERATE|MISSENSE|ttC/ttG|p.Phe426Leu/c.1278C>G|957|Rv0278c|protein_coding|CODING|YP_177707.1|1|1)	G	Rv0278c
gi|448814763|ref|NC_000962.3|	335046	missense_variant	missense_variant(MODERATE|MISSENSE|gTt/gCt|p.Val422Ala/c.1265T>C|957|Rv0278c|protein_coding|CODING|YP_177707.1|1|1)	A	Rv0278c
gi|448814763|ref|NC_000962.3|	335048	synonymous_variant	synonymous_variant(LOW|SILENT|ggA/ggC|p.Gly421Gly/c.1263A>C|957|Rv0278c|protein_coding|CODING|YP_177707.1|1|1)	T	Rv0278c
gi|448814763|ref|NC_000962.3|	335055	missense_variant	missense_variant(MODERATE|MISSENSE|aAc/aCc|p.Asn419Thr/c.1256A>C|957|Rv0278c|protein_coding|CODING|YP_177707.1|1|1)	T	Rv0278c
gi|448814763|ref|NC_000962.3|	335056	missense_variant	missense_variant(MODERATE|MISSENSE|Aac/Gac|p.Asn419Asp/c.1255A>G|957|Rv0278c|protein_coding|CODING|YP_177707.1|1|1)	T	Rv0278c
gi|448814763|ref|NC_000962.3|	335079	missense_variant	missense_variant(MODERATE|MISSENSE|tTc/tAc|p.Phe411Tyr/c.1232T>A|957|Rv0278c|protein_coding|CODING|YP_177707.1|1|1)	A	Rv0278c
gi|448814763|ref|NC_000962.3|	335080	missense_variant	missense_variant(MODERATE|MISSENSE|Ttc/Atc|p.Phe411Ile/c.1231T>A|957|Rv0278c|protein_coding|CODING|YP_177707.1|1|1)	A	Rv0278c
gi|448814763|ref|NC_000962.3|	335083	missense_variant	missense_variant(MODERATE|MISSENSE|Gtc/Ctc|p.Val410Leu/c.1228G>C|957|Rv0278c|protein_coding|CODING|YP_177707.1|1|1)	C	Rv0278c
gi|448814763|ref|NC_000962.3|	335085	missense_variant	missense_variant(MODERATE|MISSENSE|aCg/aTg|p.Thr409Met/c.1226C>T|957|Rv0278c|protein_coding|CODING|YP_177707.1|1|1)	G	Rv0278c
gi|448814763|ref|NC_000962.3|	335086	missense_variant	missense_variant(MODERATE|MISSENSE|Acg/Ccg|p.Thr409Pro/c.1225A>C|957|Rv0278c|protein_coding|CODING|YP_177707.1|1|1)	T	Rv0278c
gi|448814763|ref|NC_000962.3|	335099	synonymous_variant	synonymous_variant(LOW|SILENT|ggG/ggC|p.Gly404Gly/c.1212G>C|957|Rv0278c|protein_coding|CODING|YP_177707.1|1|1)	C	Rv0278c
gi|448814763|ref|NC_000962.3|	335104	missense_variant	missense_variant(MODERATE|MISSENSE|Ccc/Acc|p.Pro403Thr/c.1207C>A|957|Rv0278c|protein_coding|CODING|YP_177707.1|1|1)	G	Rv0278c
gi|448814763|ref|NC_000962.3|	335108	synonymous_variant	synonymous_variant(LOW|SILENT|ggC/ggA|p.Gly401Gly/c.1203C>A|957|Rv0278c|protein_coding|CODING|YP_177707.1|1|1)	G	Rv0278c
gi|448814763|ref|NC_000962.3|	335112	missense_variant	missense_variant(MODERATE|MISSENSE|cAa/cTa|p.Gln400Leu/c.1199A>T|957|Rv0278c|protein_coding|CODING|YP_177707.1|1|1)	T	Rv0278c
gi|448814763|ref|NC_000962.3|	335113	missense_variant	missense_variant(MODERATE|MISSENSE|Caa/Aaa|p.Gln400Lys/c.1198C>A|957|Rv0278c|protein_coding|CODING|YP_177707.1|1|1)	G	Rv0278c
gi|448814763|ref|NC_000962.3|	335121	missense_variant	missense_variant(MODERATE|MISSENSE|gAc/gCc|p.Asp397Ala/c.1190A>C|957|Rv0278c|protein_coding|CODING|YP_177707.1|1|1)	T	Rv0278c
gi|448814763|ref|NC_000962.3|	335122	missense_variant	missense_variant(MODERATE|MISSENSE|Gac/Aac|p.Asp397Asn/c.1189G>A|957|Rv0278c|protein_coding|CODING|YP_177707.1|1|1)	C	Rv0278c
gi|448814763|ref|NC_000962.3|	335125	missense_variant	missense_variant(MODERATE|MISSENSE|Gcc/Acc|p.Ala396Thr/c.1186G>A|957|Rv0278c|protein_coding|CODING|YP_177707.1|1|1)	C	Rv0278c
gi|448814763|ref|NC_000962.3|	335127	missense_variant	missense_variant(MODERATE|MISSENSE|tTc/tGc|p.Phe395Cys/c.1184T>G|957|Rv0278c|protein_coding|CODING|YP_177707.1|1|1)	A	Rv0278c
gi|448814763|ref|NC_000962.3|	335128	missense_variant	missense_variant(MODERATE|MISSENSE|Ttc/Ctc|p.Phe395Leu/c.1183T>C|957|Rv0278c|protein_coding|CODING|YP_177707.1|1|1)	A	Rv0278c
gi|448814763|ref|NC_000962.3|	335135	synonymous_variant	synonymous_variant(LOW|SILENT|ggA/ggG|p.Gly392Gly/c.1176A>G|957|Rv0278c|protein_coding|CODING|YP_177707.1|1|1)	T	Rv0278c
gi|448814763|ref|NC_000962.3|	335152	missense_variant	missense_variant(MODERATE|MISSENSE|Tcc/Gcc|p.Ser387Ala/c.1159T>G|957|Rv0278c|protein_coding|CODING|YP_177707.1|1|1)	A	Rv0278c
gi|448814763|ref|NC_000962.3|	335161	missense_variant	missense_variant(MODERATE|MISSENSE|Tcc/Gcc|p.Ser384Ala/c.1150T>G|957|Rv0278c|protein_coding|CODING|YP_177707.1|1|1)	A	Rv0278c
gi|448814763|ref|NC_000962.3|	335174	synonymous_variant	synonymous_variant(LOW|SILENT|ggG/ggC|p.Gly379Gly/c.1137G>C|957|Rv0278c|protein_coding|CODING|YP_177707.1|1|1)	C	Rv0278c
gi|448814763|ref|NC_000962.3|	335190	missense_variant	missense_variant(MODERATE|MISSENSE|gCc/gAc|p.Ala374Asp/c.1121C>A|957|Rv0278c|protein_coding|CODING|YP_177707.1|1|1)	G	Rv0278c
gi|448814763|ref|NC_000962.3|	335192	synonymous_variant	synonymous_variant(LOW|SILENT|ggC/ggG|p.Gly373Gly/c.1119C>G|957|Rv0278c|protein_coding|CODING|YP_177707.1|1|1)	G	Rv0278c
gi|448814763|ref|NC_000962.3|	335201	synonymous_variant	synonymous_variant(LOW|SILENT|ggC/ggG|p.Gly370Gly/c.1110C>G|957|Rv0278c|protein_coding|CODING|YP_177707.1|1|1)	G	Rv0278c
gi|448814763|ref|NC_000962.3|	335732	synonymous_variant	synonymous_variant(LOW|SILENT|ggC/ggG|p.Gly193Gly/c.579C>G|957|Rv0278c|protein_coding|CODING|YP_177707.1|1|1)	G	Rv0278c
gi|448814763|ref|NC_000962.3|	335780	synonymous_variant	synonymous_variant(LOW|SILENT|gcT/gcC|p.Ala177Ala/c.531T>C|957|Rv0278c|protein_coding|CODING|YP_177707.1|1|1)	A	Rv0278c
gi|448814763|ref|NC_000962.3|	335789	synonymous_variant	synonymous_variant(LOW|SILENT|gcC/gcG|p.Ala174Ala/c.522C>G|957|Rv0278c|protein_coding|CODING|YP_177707.1|1|1)	G	Rv0278c
gi|448814763|ref|NC_000962.3|	335792	synonymous_variant	synonymous_variant(LOW|SILENT|ggC/ggG|p.Gly173Gly/c.519C>G|957|Rv0278c|protein_coding|CODING|YP_177707.1|1|1)	G	Rv0278c
gi|448814763|ref|NC_000962.3|	335799	missense_variant	missense_variant(MODERATE|MISSENSE|aAc/aGc|p.Asn171Ser/c.512A>G|957|Rv0278c|protein_coding|CODING|YP_177707.1|1|1)	T	Rv0278c
gi|448814763|ref|NC_000962.3|	335806	missense_variant	missense_variant(MODERATE|MISSENSE|Atc/Ctc|p.Ile169Leu/c.505A>C|957|Rv0278c|protein_coding|CODING|YP_177707.1|1|1)	T	Rv0278c
gi|448814763|ref|NC_000962.3|	335807	synonymous_variant	synonymous_variant(LOW|SILENT|ctC/ctG|p.Leu168Leu/c.504C>G|957|Rv0278c|protein_coding|CODING|YP_177707.1|1|1)	G	Rv0278c
gi|448814763|ref|NC_000962.3|	335813	synonymous_variant	synonymous_variant(LOW|SILENT|ggC/ggT|p.Gly166Gly/c.498C>T|957|Rv0278c|protein_coding|CODING|YP_177707.1|1|1)	G	Rv0278c
gi|448814763|ref|NC_000962.3|	335815	missense_variant	missense_variant(MODERATE|MISSENSE|Ggc/Agc|p.Gly166Ser/c.496G>A|957|Rv0278c|protein_coding|CODING|YP_177707.1|1|1)	C	Rv0278c
gi|448814763|ref|NC_000962.3|	335819	synonymous_variant	synonymous_variant(LOW|SILENT|ggC/ggG|p.Gly164Gly/c.492C>G|957|Rv0278c|protein_coding|CODING|YP_177707.1|1|1)	G	Rv0278c
gi|448814763|ref|NC_000962.3|	335826	missense_variant	missense_variant(MODERATE|MISSENSE|aAc/aCc|p.Asn162Thr/c.485A>C|957|Rv0278c|protein_coding|CODING|YP_177707.1|1|1)	T	Rv0278c
gi|448814763|ref|NC_000962.3|	335827	missense_variant	missense_variant(MODERATE|MISSENSE|Aac/Gac|p.Asn162Asp/c.484A>G|957|Rv0278c|protein_coding|CODING|YP_177707.1|1|1)	T	Rv0278c
gi|448814763|ref|NC_000962.3|	335828	synonymous_variant	synonymous_variant(LOW|SILENT|ggC/ggG|p.Gly161Gly/c.483C>G|957|Rv0278c|protein_coding|CODING|YP_177707.1|1|1)	G	Rv0278c
gi|448814763|ref|NC_000962.3|	335834	synonymous_variant	synonymous_variant(LOW|SILENT|gcC/gcT|p.Ala159Ala/c.477C>T|957|Rv0278c|protein_coding|CODING|YP_177707.1|1|1)	G	Rv0278c
gi|448814763|ref|NC_000962.3|	335836	missense_variant	missense_variant(MODERATE|MISSENSE|Gcc/Acc|p.Ala159Thr/c.475G>A|957|Rv0278c|protein_coding|CODING|YP_177707.1|1|1)	C	Rv0278c
gi|448814763|ref|NC_000962.3|	335837	synonymous_variant	synonymous_variant(LOW|SILENT|ggC/ggG|p.Gly158Gly/c.474C>G|957|Rv0278c|protein_coding|CODING|YP_177707.1|1|1)	G	Rv0278c
gi|448814763|ref|NC_000962.3|	335844	missense_variant	missense_variant(MODERATE|MISSENSE|aAc/aCc|p.Asn156Thr/c.467A>C|957|Rv0278c|protein_coding|CODING|YP_177707.1|1|1)	T	Rv0278c
gi|448814763|ref|NC_000962.3|	335849	synonymous_variant	synonymous_variant(LOW|SILENT|ggC/ggG|p.Gly154Gly/c.462C>G|957|Rv0278c|protein_coding|CODING|YP_177707.1|1|1)	G	Rv0278c
gi|448814763|ref|NC_000962.3|	335885	synonymous_variant	synonymous_variant(LOW|SILENT|ggA/ggC|p.Gly142Gly/c.426A>C|957|Rv0278c|protein_coding|CODING|YP_177707.1|1|1)	T	Rv0278c
gi|448814763|ref|NC_000962.3|	335891	synonymous_variant	synonymous_variant(LOW|SILENT|ggC/ggG|p.Gly140Gly/c.420C>G|957|Rv0278c|protein_coding|CODING|YP_177707.1|1|1)	G	Rv0278c
gi|448814763|ref|NC_000962.3|	335899	missense_variant	missense_variant(MODERATE|MISSENSE|Aac/Cac|p.Asn138His/c.412A>C|957|Rv0278c|protein_coding|CODING|YP_177707.1|1|1)	T	Rv0278c
gi|448814763|ref|NC_000962.3|	335906	synonymous_variant	synonymous_variant(LOW|SILENT|ttA/ttG|p.Leu135Leu/c.405A>G|957|Rv0278c|protein_coding|CODING|YP_177707.1|1|1)	T	Rv0278c
gi|448814763|ref|NC_000962.3|	335919	missense_variant	missense_variant(MODERATE|MISSENSE|gAc/gCc|p.Asp131Ala/c.392A>C|957|Rv0278c|protein_coding|CODING|YP_177707.1|1|1)	T	Rv0278c
gi|448814763|ref|NC_000962.3|	335920	missense_variant	missense_variant(MODERATE|MISSENSE|Gac/Cac|p.Asp131His/c.391G>C|957|Rv0278c|protein_coding|CODING|YP_177707.1|1|1)	C	Rv0278c
gi|448814763|ref|NC_000962.3|	335922	missense_variant	missense_variant(MODERATE|MISSENSE|gGg/gCg|p.Gly130Ala/c.389G>C|957|Rv0278c|protein_coding|CODING|YP_177707.1|1|1)	C	Rv0278c
gi|448814763|ref|NC_000962.3|	335927	synonymous_variant	synonymous_variant(LOW|SILENT|aaT/aaC|p.Asn128Asn/c.384T>C|957|Rv0278c|protein_coding|CODING|YP_177707.1|1|1)	A	Rv0278c
gi|448814763|ref|NC_000962.3|	335929	missense_variant	missense_variant(MODERATE|MISSENSE|Aat/Gat|p.Asn128Asp/c.382A>G|957|Rv0278c|protein_coding|CODING|YP_177707.1|1|1)	T	Rv0278c
gi|448814763|ref|NC_000962.3|	335931	missense_variant	missense_variant(MODERATE|MISSENSE|gCc/gGc|p.Ala127Gly/c.380C>G|957|Rv0278c|protein_coding|CODING|YP_177707.1|1|1)	G	Rv0278c
gi|448814763|ref|NC_000962.3|	335938	missense_variant	missense_variant(MODERATE|MISSENSE|Acc/Gcc|p.Thr125Ala/c.373A>G|957|Rv0278c|protein_coding|CODING|YP_177707.1|1|1)	T	Rv0278c
gi|448814763|ref|NC_000962.3|	335956	missense_variant	missense_variant(MODERATE|MISSENSE|Gcc/Acc|p.Ala119Thr/c.355G>A|957|Rv0278c|protein_coding|CODING|YP_177707.1|1|1)	C	Rv0278c
gi|448814763|ref|NC_000962.3|	335957	synonymous_variant	synonymous_variant(LOW|SILENT|ggC/ggG|p.Gly118Gly/c.354C>G|957|Rv0278c|protein_coding|CODING|YP_177707.1|1|1)	G	Rv0278c
gi|448814763|ref|NC_000962.3|	335963	synonymous_variant	synonymous_variant(LOW|SILENT|ggC/ggG|p.Gly116Gly/c.348C>G|957|Rv0278c|protein_coding|CODING|YP_177707.1|1|1)	G	Rv0278c
gi|448814763|ref|NC_000962.3|	335968	missense_variant	missense_variant(MODERATE|MISSENSE|Atc/Gtc|p.Ile115Val/c.343A>G|957|Rv0278c|protein_coding|CODING|YP_177707.1|1|1)	T	Rv0278c
gi|448814763|ref|NC_000962.3|	335971	synonymous_variant	synonymous_variant(LOW|SILENT|Ttg/Ctg|p.Leu114Leu/c.340T>C|957|Rv0278c|protein_coding|CODING|YP_177707.1|1|1)	A	Rv0278c
gi|448814763|ref|NC_000962.3|	335977	missense_variant	missense_variant(MODERATE|MISSENSE|Cgc/Ggc|p.Arg112Gly/c.334C>G|957|Rv0278c|protein_coding|CODING|YP_177707.1|1|1)	G	Rv0278c
gi|448814763|ref|NC_000962.3|	335983	missense_variant	missense_variant(MODERATE|MISSENSE|Acc/Ccc|p.Thr110Pro/c.328A>C|957|Rv0278c|protein_coding|CODING|YP_177707.1|1|1)	T	Rv0278c
gi|448814763|ref|NC_000962.3|	335984	missense_variant	missense_variant(MODERATE|MISSENSE|aaT/aaG|p.Asn109Lys/c.327T>G|957|Rv0278c|protein_coding|CODING|YP_177707.1|1|1)	A	Rv0278c
gi|448814763|ref|NC_000962.3|	335989	missense_variant	missense_variant(MODERATE|MISSENSE|Gcg/Acg|p.Ala108Thr/c.322G>A|957|Rv0278c|protein_coding|CODING|YP_177707.1|1|1)	C	Rv0278c
gi|448814763|ref|NC_000962.3|	335991	missense_variant	missense_variant(MODERATE|MISSENSE|cTg/cGg|p.Leu107Arg/c.320T>G|957|Rv0278c|protein_coding|CODING|YP_177707.1|1|1)	A	Rv0278c
gi|448814763|ref|NC_000962.3|	335994	missense_variant	missense_variant(MODERATE|MISSENSE|tTc/tGc|p.Phe106Cys/c.317T>G|957|Rv0278c|protein_coding|CODING|YP_177707.1|1|1)	A	Rv0278c
gi|448814763|ref|NC_000962.3|	335998	missense_variant	missense_variant(MODERATE|MISSENSE|Ttc/Gtc|p.Phe105Val/c.313T>G|957|Rv0278c|protein_coding|CODING|YP_177707.1|1|1)	A	Rv0278c
gi|448814763|ref|NC_000962.3|	336005	synonymous_variant	synonymous_variant(LOW|SILENT|atC/atT|p.Ile102Ile/c.306C>T|957|Rv0278c|protein_coding|CODING|YP_177707.1|1|1)	G	Rv0278c
gi|448814763|ref|NC_000962.3|	336009	missense_variant	missense_variant(MODERATE|MISSENSE|cCg/cGg|p.Pro101Arg/c.302C>G|957|Rv0278c|protein_coding|CODING|YP_177707.1|1|1)	G	Rv0278c
gi|448814763|ref|NC_000962.3|	336011	synonymous_variant	synonymous_variant(LOW|SILENT|gaT/gaC|p.Asp100Asp/c.300T>C|957|Rv0278c|protein_coding|CODING|YP_177707.1|1|1)	A	Rv0278c
gi|448814763|ref|NC_000962.3|	336012	missense_variant	missense_variant(MODERATE|MISSENSE|gAt/gCt|p.Asp100Ala/c.299A>C|957|Rv0278c|protein_coding|CODING|YP_177707.1|1|1)	T	Rv0278c
gi|448814763|ref|NC_000962.3|	336012	missense_variant	missense_variant(MODERATE|MISSENSE|gAt/gGt|p.Asp100Gly/c.299A>G|957|Rv0278c|protein_coding|CODING|YP_177707.1|1|1)	T	Rv0278c
gi|448814763|ref|NC_000962.3|	336014	synonymous_variant	synonymous_variant(LOW|SILENT|ctG/ctC|p.Leu99Leu/c.297G>C|957|Rv0278c|protein_coding|CODING|YP_177707.1|1|1)	C	Rv0278c
gi|448814763|ref|NC_000962.3|	336015	missense_variant	missense_variant(MODERATE|MISSENSE|cTg/cGg|p.Leu99Arg/c.296T>G|957|Rv0278c|protein_coding|CODING|YP_177707.1|1|1)	A	Rv0278c
gi|448814763|ref|NC_000962.3|	336018	missense_variant	missense_variant(MODERATE|MISSENSE|cTg/cGg|p.Leu98Arg/c.293T>G|957|Rv0278c|protein_coding|CODING|YP_177707.1|1|1)	A	Rv0278c
gi|448814763|ref|NC_000962.3|	336020	synonymous_variant	synonymous_variant(LOW|SILENT|ccG/ccT|p.Pro97Pro/c.291G>T|957|Rv0278c|protein_coding|CODING|YP_177707.1|1|1)	C	Rv0278c
gi|448814763|ref|NC_000962.3|	336024	missense_variant	missense_variant(MODERATE|MISSENSE|tCg/tGg|p.Ser96Trp/c.287C>G|957|Rv0278c|protein_coding|CODING|YP_177707.1|1|1)	G	Rv0278c
gi|448814763|ref|NC_000962.3|	336025	missense_variant	missense_variant(MODERATE|MISSENSE|Tcg/Gcg|p.Ser96Ala/c.286T>G|957|Rv0278c|protein_coding|CODING|YP_177707.1|1|1)	A	Rv0278c
gi|448814763|ref|NC_000962.3|	336026	synonymous_variant	synonymous_variant(LOW|SILENT|gtG/gtT|p.Val95Val/c.285G>T|957|Rv0278c|protein_coding|CODING|YP_177707.1|1|1)	C	Rv0278c
gi|448814763|ref|NC_000962.3|	336027	missense_variant	missense_variant(MODERATE|MISSENSE|gTg/gGg|p.Val95Gly/c.284T>G|957|Rv0278c|protein_coding|CODING|YP_177707.1|1|1)	A	Rv0278c
gi|448814763|ref|NC_000962.3|	336030	missense_variant	missense_variant(MODERATE|MISSENSE|gCg/gGg|p.Ala94Gly/c.281C>G|957|Rv0278c|protein_coding|CODING|YP_177707.1|1|1)	G	Rv0278c
gi|448814763|ref|NC_000962.3|	336032	synonymous_variant	synonymous_variant(LOW|SILENT|gcC/gcG|p.Ala93Ala/c.279C>G|957|Rv0278c|protein_coding|CODING|YP_177707.1|1|1)	G	Rv0278c
gi|448814763|ref|NC_000962.3|	336033	missense_variant	missense_variant(MODERATE|MISSENSE|gCc/gGc|p.Ala93Gly/c.278C>G|957|Rv0278c|protein_coding|CODING|YP_177707.1|1|1)	G	Rv0278c
gi|448814763|ref|NC_000962.3|	336036	missense_variant	missense_variant(MODERATE|MISSENSE|gCc/gGc|p.Ala92Gly/c.275C>G|957|Rv0278c|protein_coding|CODING|YP_177707.1|1|1)	G	Rv0278c
gi|448814763|ref|NC_000962.3|	336039	missense_variant	missense_variant(MODERATE|MISSENSE|gAg/gGg|p.Glu91Gly/c.272A>G|957|Rv0278c|protein_coding|CODING|YP_177707.1|1|1)	T	Rv0278c
gi|448814763|ref|NC_000962.3|	336042	missense_variant	missense_variant(MODERATE|MISSENSE|gCc/gGc|p.Ala90Gly/c.269C>G|957|Rv0278c|protein_coding|CODING|YP_177707.1|1|1)	G	Rv0278c
gi|448814763|ref|NC_000962.3|	336043	missense_variant	missense_variant(MODERATE|MISSENSE|Gcc/Tcc|p.Ala90Ser/c.268G>T|957|Rv0278c|protein_coding|CODING|YP_177707.1|1|1)	C	Rv0278c
gi|448814763|ref|NC_000962.3|	336044	synonymous_variant	synonymous_variant(LOW|SILENT|gcC/gcG|p.Ala89Ala/c.267C>G|957|Rv0278c|protein_coding|CODING|YP_177707.1|1|1)	G	Rv0278c
gi|448814763|ref|NC_000962.3|	336045	missense_variant	missense_variant(MODERATE|MISSENSE|gCc/gGc|p.Ala89Gly/c.266C>G|957|Rv0278c|protein_coding|CODING|YP_177707.1|1|1)	G	Rv0278c
gi|448814763|ref|NC_000962.3|	336047	synonymous_variant	synonymous_variant(LOW|SILENT|gcG/gcC|p.Ala88Ala/c.264G>C|957|Rv0278c|protein_coding|CODING|YP_177707.1|1|1)	C	Rv0278c
gi|448814763|ref|NC_000962.3|	336050	synonymous_variant	synonymous_variant(LOW|SILENT|taT/taC|p.Tyr87Tyr/c.261T>C|957|Rv0278c|protein_coding|CODING|YP_177707.1|1|1)	A	Rv0278c
gi|448814763|ref|NC_000962.3|	336053	synonymous_variant	synonymous_variant(LOW|SILENT|gcC/gcG|p.Ala86Ala/c.258C>G|957|Rv0278c|protein_coding|CODING|YP_177707.1|1|1)	G	Rv0278c
gi|448814763|ref|NC_000962.3|	336056	synonymous_variant	synonymous_variant(LOW|SILENT|ggC/ggG|p.Gly85Gly/c.255C>G|957|Rv0278c|protein_coding|CODING|YP_177707.1|1|1)	G	Rv0278c
gi|448814763|ref|NC_000962.3|	336059	synonymous_variant	synonymous_variant(LOW|SILENT|ggC/ggG|p.Gly84Gly/c.252C>G|957|Rv0278c|protein_coding|CODING|YP_177707.1|1|1)	G	Rv0278c
gi|448814763|ref|NC_000962.3|	336062	synonymous_variant	synonymous_variant(LOW|SILENT|ggT/ggG|p.Gly83Gly/c.249T>G|957|Rv0278c|protein_coding|CODING|YP_177707.1|1|1)	A	Rv0278c
gi|448814763|ref|NC_000962.3|	336067	missense_variant	missense_variant(MODERATE|MISSENSE|Tcc/Ccc|p.Ser82Pro/c.244T>C|957|Rv0278c|protein_coding|CODING|YP_177707.1|1|1)	A	Rv0278c
gi|448814763|ref|NC_000962.3|	336067	missense_variant	missense_variant(MODERATE|MISSENSE|Tcc/Gcc|p.Ser82Ala/c.244T>G|957|Rv0278c|protein_coding|CODING|YP_177707.1|1|1)	A	Rv0278c
gi|448814763|ref|NC_000962.3|	336068	synonymous_variant	synonymous_variant(LOW|SILENT|acC/acG|p.Thr81Thr/c.243C>G|957|Rv0278c|protein_coding|CODING|YP_177707.1|1|1)	G	Rv0278c
gi|448814763|ref|NC_000962.3|	336070	missense_variant	missense_variant(MODERATE|MISSENSE|Acc/Gcc|p.Thr81Ala/c.241A>G|957|Rv0278c|protein_coding|CODING|YP_177707.1|1|1)	T	Rv0278c
gi|448814763|ref|NC_000962.3|	336072	missense_variant	missense_variant(MODERATE|MISSENSE|tTg/tGg|p.Leu80Trp/c.239T>G|957|Rv0278c|protein_coding|CODING|YP_177707.1|1|1)	A	Rv0278c
gi|448814763|ref|NC_000962.3|	336073	missense_variant	missense_variant(MODERATE|MISSENSE|Ttg/Gtg|p.Leu80Val/c.238T>G|957|Rv0278c|protein_coding|CODING|YP_177707.1|1|1)	A	Rv0278c
gi|448814763|ref|NC_000962.3|	336074	synonymous_variant	synonymous_variant(LOW|SILENT|gcA/gcG|p.Ala79Ala/c.237A>G|957|Rv0278c|protein_coding|CODING|YP_177707.1|1|1)	T	Rv0278c
gi|448814763|ref|NC_000962.3|	336078	missense_variant	missense_variant(MODERATE|MISSENSE|cAg/cGg|p.Gln78Arg/c.233A>G|957|Rv0278c|protein_coding|CODING|YP_177707.1|1|1)	T	Rv0278c
gi|448814763|ref|NC_000962.3|	336081	missense_variant	missense_variant(MODERATE|MISSENSE|gTg/gCg|p.Val77Ala/c.230T>C|957|Rv0278c|protein_coding|CODING|YP_177707.1|1|1)	A	Rv0278c
gi|448814763|ref|NC_000962.3|	336082	missense_variant	missense_variant(MODERATE|MISSENSE|Gtg/Atg|p.Val77Met/c.229G>A|957|Rv0278c|protein_coding|CODING|YP_177707.1|1|1)	C	Rv0278c
gi|448814763|ref|NC_000962.3|	336085	missense_variant	missense_variant(MODERATE|MISSENSE|Ttc/Gtc|p.Phe76Val/c.226T>G|957|Rv0278c|protein_coding|CODING|YP_177707.1|1|1)	A	Rv0278c
gi|448814763|ref|NC_000962.3|	336086	synonymous_variant	synonymous_variant(LOW|SILENT|caG/caA|p.Gln75Gln/c.225G>A|957|Rv0278c|protein_coding|CODING|YP_177707.1|1|1)	C	Rv0278c
gi|448814763|ref|NC_000962.3|	336087	missense_variant	missense_variant(MODERATE|MISSENSE|cAg/cCg|p.Gln75Pro/c.224A>C|957|Rv0278c|protein_coding|CODING|YP_177707.1|1|1)	T	Rv0278c
gi|448814763|ref|NC_000962.3|	336090	missense_variant	missense_variant(MODERATE|MISSENSE|gCc/gGc|p.Ala74Gly/c.221C>G|957|Rv0278c|protein_coding|CODING|YP_177707.1|1|1)	G	Rv0278c
gi|448814763|ref|NC_000962.3|	336091	missense_variant	missense_variant(MODERATE|MISSENSE|Gcc/Tcc|p.Ala74Ser/c.220G>T|957|Rv0278c|protein_coding|CODING|YP_177707.1|1|1)	C	Rv0278c
gi|448814763|ref|NC_000962.3|	336092	missense_variant	missense_variant(MODERATE|MISSENSE|caT/caG|p.His73Gln/c.219T>G|957|Rv0278c|protein_coding|CODING|YP_177707.1|1|1)	A	Rv0278c
gi|448814763|ref|NC_000962.3|	336092	synonymous_variant	synonymous_variant(LOW|SILENT|caT/caC|p.His73His/c.219T>C|957|Rv0278c|protein_coding|CODING|YP_177707.1|1|1)	A	Rv0278c
gi|448814763|ref|NC_000962.3|	336093	missense_variant	missense_variant(MODERATE|MISSENSE|cAt/cCt|p.His73Pro/c.218A>C|957|Rv0278c|protein_coding|CODING|YP_177707.1|1|1)	T	Rv0278c
gi|448814763|ref|NC_000962.3|	336094	missense_variant	missense_variant(MODERATE|MISSENSE|Cat/Gat|p.His73Asp/c.217C>G|957|Rv0278c|protein_coding|CODING|YP_177707.1|1|1)	G	Rv0278c
gi|448814763|ref|NC_000962.3|	336096	missense_variant	missense_variant(MODERATE|MISSENSE|tTt/tGt|p.Phe72Cys/c.215T>G|957|Rv0278c|protein_coding|CODING|YP_177707.1|1|1)	A	Rv0278c
gi|448814763|ref|NC_000962.3|	336097	missense_variant	missense_variant(MODERATE|MISSENSE|Ttt/Gtt|p.Phe72Val/c.214T>G|957|Rv0278c|protein_coding|CODING|YP_177707.1|1|1)	A	Rv0278c
gi|448814763|ref|NC_000962.3|	336103	missense_variant	missense_variant(MODERATE|MISSENSE|Cag/Gag|p.Gln70Glu/c.208C>G|957|Rv0278c|protein_coding|CODING|YP_177707.1|1|1)	G	Rv0278c
gi|448814763|ref|NC_000962.3|	336104	synonymous_variant	synonymous_variant(LOW|SILENT|gcG/gcC|p.Ala69Ala/c.207G>C|957|Rv0278c|protein_coding|CODING|YP_177707.1|1|1)	C	Rv0278c
gi|448814763|ref|NC_000962.3|	336113	synonymous_variant	synonymous_variant(LOW|SILENT|agC/agT|p.Ser66Ser/c.198C>T|957|Rv0278c|protein_coding|CODING|YP_177707.1|1|1)	G	Rv0278c
gi|448814763|ref|NC_000962.3|	336170	synonymous_variant	synonymous_variant(LOW|SILENT|gtG/gtC|p.Val47Val/c.141G>C|957|Rv0278c|protein_coding|CODING|YP_177707.1|1|1)	C	Rv0278c
gi|448814763|ref|NC_000962.3|	336176	synonymous_variant	synonymous_variant(LOW|SILENT|gaC/gaT|p.Asp45Asp/c.135C>T|957|Rv0278c|protein_coding|CODING|YP_177707.1|1|1)	G	Rv0278c
gi|448814763|ref|NC_000962.3|	336182	synonymous_variant	synonymous_variant(LOW|SILENT|ggC/ggT|p.Gly43Gly/c.129C>T|957|Rv0278c|protein_coding|CODING|YP_177707.1|1|1)	G	Rv0278c
gi|448814763|ref|NC_000962.3|	336191	missense_variant	missense_variant(MODERATE|MISSENSE|atG/atA|p.Met40Ile/c.120G>A|957|Rv0278c|protein_coding|CODING|YP_177707.1|1|1)	C	Rv0278c
gi|448814763|ref|NC_000962.3|	336193	missense_variant	missense_variant(MODERATE|MISSENSE|Atg/Ctg|p.Met40Leu/c.118A>C|957|Rv0278c|protein_coding|CODING|YP_177707.1|1|1)	T	Rv0278c
gi|448814763|ref|NC_000962.3|	336197	synonymous_variant	synonymous_variant(LOW|SILENT|gcA/gcG|p.Ala38Ala/c.114A>G|957|Rv0278c|protein_coding|CODING|YP_177707.1|1|1)	T	Rv0278c
gi|448814763|ref|NC_000962.3|	336221	synonymous_variant	synonymous_variant(LOW|SILENT|gcA/gcG|p.Ala30Ala/c.90A>G|957|Rv0278c|protein_coding|CODING|YP_177707.1|1|1)	T	Rv0278c
gi|448814763|ref|NC_000962.3|	336227	synonymous_variant	synonymous_variant(LOW|SILENT|gcA/gcC|p.Ala28Ala/c.84A>C|957|Rv0278c|protein_coding|CODING|YP_177707.1|1|1)	T	Rv0278c
gi|448814763|ref|NC_000962.3|	336234	missense_variant	missense_variant(MODERATE|MISSENSE|aGc/aCc|p.Ser26Thr/c.77G>C|957|Rv0278c|protein_coding|CODING|YP_177707.1|1|1)	C	Rv0278c
gi|448814763|ref|NC_000962.3|	336235	missense_variant	missense_variant(MODERATE|MISSENSE|Agc/Ggc|p.Ser26Gly/c.76A>G|957|Rv0278c|protein_coding|CODING|YP_177707.1|1|1)	T	Rv0278c
gi|448814763|ref|NC_000962.3|	336245	synonymous_variant	synonymous_variant(LOW|SILENT|ggA/ggG|p.Gly22Gly/c.66A>G|957|Rv0278c|protein_coding|CODING|YP_177707.1|1|1)	T	Rv0278c
gi|448814763|ref|NC_000962.3|	336246	missense_variant	missense_variant(MODERATE|MISSENSE|gGa/gAa|p.Gly22Glu/c.65G>A|957|Rv0278c|protein_coding|CODING|YP_177707.1|1|1)	C	Rv0278c
gi|448814763|ref|NC_000962.3|	336257	synonymous_variant	synonymous_variant(LOW|SILENT|ttG/ttA|p.Leu18Leu/c.54G>A|957|Rv0278c|protein_coding|CODING|YP_177707.1|1|1)	C	Rv0278c
gi|448814763|ref|NC_000962.3|	336323	intergenic_region	intergenic_region(MODIFIER||||||||||1)	A
gi|448814763|ref|NC_000962.3|	336323	upstream_gene_variant	upstream_gene_variant(MODIFIER||13||957|Rv0278c|protein_coding|CODING|YP_177707.1||1)	A	Rv0278c
gi|448814763|ref|NC_000962.3|	336325	intergenic_region	intergenic_region(MODIFIER||||||||||1)	T
gi|448814763|ref|NC_000962.3|	336325	upstream_gene_variant	upstream_gene_variant(MODIFIER||15||957|Rv0278c|protein_coding|CODING|YP_177707.1||1)	T	Rv0278c
gi|448814763|ref|NC_000962.3|	336326	intergenic_region	intergenic_region(MODIFIER||||||||||1)	A
gi|448814763|ref|NC_000962.3|	336326	upstream_gene_variant	upstream_gene_variant(MODIFIER||16||957|Rv0278c|protein_coding|CODING|YP_177707.1||1)	A	Rv0278c
gi|448814763|ref|NC_000962.3|	336327	intergenic_region	intergenic_region(MODIFIER||||||||||1)	C
gi|448814763|ref|NC_000962.3|	336327	upstream_gene_variant	upstream_gene_variant(MODIFIER||17||957|Rv0278c|protein_coding|CODING|YP_177707.1||1)	C	Rv0278c
gi|448814763|ref|NC_000962.3|	336332	intergenic_region	intergenic_region(MODIFIER||||||||||1)	G
gi|448814763|ref|NC_000962.3|	336332	upstream_gene_variant	upstream_gene_variant(MODIFIER||22||957|Rv0278c|protein_coding|CODING|YP_177707.1||1)	G	Rv0278c
gi|448814763|ref|NC_000962.3|	336344	intergenic_region	intergenic_region(MODIFIER||||||||||1)	A
gi|448814763|ref|NC_000962.3|	336344	upstream_gene_variant	upstream_gene_variant(MODIFIER||34||957|Rv0278c|protein_coding|CODING|YP_177707.1||1)	A	Rv0278c
gi|448814763|ref|NC_000962.3|	336345	intergenic_region	intergenic_region(MODIFIER||||||||||1)	T
gi|448814763|ref|NC_000962.3|	336345	upstream_gene_variant	upstream_gene_variant(MODIFIER||35||957|Rv0278c|protein_coding|CODING|YP_177707.1||1)	T	Rv0278c
gi|448814763|ref|NC_000962.3|	336369	intergenic_region	intergenic_region(MODIFIER||||||||||1)	C
gi|448814763|ref|NC_000962.3|	336369	upstream_gene_variant	upstream_gene_variant(MODIFIER||59||957|Rv0278c|protein_coding|CODING|YP_177707.1||1)	C	Rv0278c
gi|448814763|ref|NC_000962.3|	336370	intergenic_region	intergenic_region(MODIFIER||||||||||1)	A
gi|448814763|ref|NC_000962.3|	336370	upstream_gene_variant	upstream_gene_variant(MODIFIER||60||957|Rv0278c|protein_coding|CODING|YP_177707.1||1)	A	Rv0278c
gi|448814763|ref|NC_000962.3|	336380	intergenic_region	intergenic_region(MODIFIER||||||||||1)	A
gi|448814763|ref|NC_000962.3|	336380	upstream_gene_variant	upstream_gene_variant(MODIFIER||70||957|Rv0278c|protein_coding|CODING|YP_177707.1||1)	A	Rv0278c
gi|448814763|ref|NC_000962.3|	336400	intergenic_region	intergenic_region(MODIFIER||||||||||1)	C
gi|448814763|ref|NC_000962.3|	336400	upstream_gene_variant	upstream_gene_variant(MODIFIER||90||957|Rv0278c|protein_coding|CODING|YP_177707.1||1)	C	Rv0278c
gi|448814763|ref|NC_000962.3|	336403	intergenic_region	intergenic_region(MODIFIER||||||||||1)	C
gi|448814763|ref|NC_000962.3|	336403	upstream_gene_variant	upstream_gene_variant(MODIFIER||93||957|Rv0278c|protein_coding|CODING|YP_177707.1||1)	C	Rv0278c
gi|448814763|ref|NC_000962.3|	336405	intergenic_region	intergenic_region(MODIFIER||||||||||1)	A
gi|448814763|ref|NC_000962.3|	336405	upstream_gene_variant	upstream_gene_variant(MODIFIER||95||957|Rv0278c|protein_coding|CODING|YP_177707.1||1)	A	Rv0278c
gi|448814763|ref|NC_000962.3|	336428	intergenic_region	intergenic_region(MODIFIER||||||||||1)	A
gi|448814763|ref|NC_000962.3|	336431	intergenic_region	intergenic_region(MODIFIER||||||||||1)	C
gi|448814763|ref|NC_000962.3|	336439	intergenic_region	intergenic_region(MODIFIER||||||||||1)	A
gi|448814763|ref|NC_000962.3|	336441	intergenic_region	intergenic_region(MODIFIER||||||||||1)	C
gi|448814763|ref|NC_000962.3|	336442	intergenic_region	intergenic_region(MODIFIER||||||||||1)	G
gi|448814763|ref|NC_000962.3|	336449	intergenic_region	intergenic_region(MODIFIER||||||||||1)	T
gi|448814763|ref|NC_000962.3|	336451	intergenic_region	intergenic_region(MODIFIER||||||||||1)	T
gi|448814763|ref|NC_000962.3|	336452	intergenic_region	intergenic_region(MODIFIER||||||||||1)	A
gi|448814763|ref|NC_000962.3|	336459	intergenic_region	intergenic_region(MODIFIER||||||||||1)	G
gi|448814763|ref|NC_000962.3|	336480	intergenic_region	intergenic_region(MODIFIER||||||||||1)	A
gi|448814763|ref|NC_000962.3|	336504	intergenic_region	intergenic_region(MODIFIER||||||||||1)	G
gi|448814763|ref|NC_000962.3|	336535	intergenic_region	intergenic_region(MODIFIER||||||||||1)	T
gi|448814763|ref|NC_000962.3|	336537	intergenic_region	intergenic_region(MODIFIER||||||||||1)	T
gi|448814763|ref|NC_000962.3|	336540	intergenic_region	intergenic_region(MODIFIER||||||||||1)	G
gi|448814763|ref|NC_000962.3|	336546	intergenic_region	intergenic_region(MODIFIER||||||||||1)	T
gi|448814763|ref|NC_000962.3|	336590	missense_variant	missense_variant(MODERATE|MISSENSE|atC/atG|p.Ile828Met/c.2484C>G|837|PE_PGRS4|protein_coding|CODING|YP_177708.1|1|1)	G	PE_PGRS4
gi|448814763|ref|NC_000962.3|	336592	missense_variant	missense_variant(MODERATE|MISSENSE|Atc/Ctc|p.Ile828Leu/c.2482A>C|837|PE_PGRS4|protein_coding|CODING|YP_177708.1|1|1)	T	PE_PGRS4
gi|448814763|ref|NC_000962.3|	336611	synonymous_variant	synonymous_variant(LOW|SILENT|gcC/gcG|p.Ala821Ala/c.2463C>G|837|PE_PGRS4|protein_coding|CODING|YP_177708.1|1|1)	G	PE_PGRS4
gi|448814763|ref|NC_000962.3|	336617	synonymous_variant	synonymous_variant(LOW|SILENT|ccC/ccG|p.Pro819Pro/c.2457C>G|837|PE_PGRS4|protein_coding|CODING|YP_177708.1|1|1)	G	PE_PGRS4
gi|448814763|ref|NC_000962.3|	336620	synonymous_variant	synonymous_variant(LOW|SILENT|acA/acG|p.Thr818Thr/c.2454A>G|837|PE_PGRS4|protein_coding|CODING|YP_177708.1|1|1)	T	PE_PGRS4
gi|448814763|ref|NC_000962.3|	336698	synonymous_variant	synonymous_variant(LOW|SILENT|ggG/ggC|p.Gly792Gly/c.2376G>C|837|PE_PGRS4|protein_coding|CODING|YP_177708.1|1|1)	C	PE_PGRS4
gi|448814763|ref|NC_000962.3|	336701	synonymous_variant	synonymous_variant(LOW|SILENT|ggT/ggC|p.Gly791Gly/c.2373T>C|837|PE_PGRS4|protein_coding|CODING|YP_177708.1|1|1)	A	PE_PGRS4
gi|448814763|ref|NC_000962.3|	336707	synonymous_variant	synonymous_variant(LOW|SILENT|gaC/gaT|p.Asp789Asp/c.2367C>T|837|PE_PGRS4|protein_coding|CODING|YP_177708.1|1|1)	G	PE_PGRS4
gi|448814763|ref|NC_000962.3|	336708	missense_variant	missense_variant(MODERATE|MISSENSE|gAc/gGc|p.Asp789Gly/c.2366A>G|837|PE_PGRS4|protein_coding|CODING|YP_177708.1|1|1)	T	PE_PGRS4
gi|448814763|ref|NC_000962.3|	336710	synonymous_variant	synonymous_variant(LOW|SILENT|gcT/gcC|p.Ala788Ala/c.2364T>C|837|PE_PGRS4|protein_coding|CODING|YP_177708.1|1|1)	A	PE_PGRS4
gi|448814763|ref|NC_000962.3|	336728	synonymous_variant	synonymous_variant(LOW|SILENT|ggC/ggT|p.Gly782Gly/c.2346C>T|837|PE_PGRS4|protein_coding|CODING|YP_177708.1|1|1)	G	PE_PGRS4
gi|448814763|ref|NC_000962.3|	336772	missense_variant	missense_variant(MODERATE|MISSENSE|Gac/Aac|p.Asp768Asn/c.2302G>A|837|PE_PGRS4|protein_coding|CODING|YP_177708.1|1|1)	C	PE_PGRS4
gi|448814763|ref|NC_000962.3|	336773	synonymous_variant	synonymous_variant(LOW|SILENT|ggT/ggC|p.Gly767Gly/c.2301T>C|837|PE_PGRS4|protein_coding|CODING|YP_177708.1|1|1)	A	PE_PGRS4
gi|448814763|ref|NC_000962.3|	336780	missense_variant	missense_variant(MODERATE|MISSENSE|aCc/aTc|p.Thr765Ile/c.2294C>T|837|PE_PGRS4|protein_coding|CODING|YP_177708.1|1|1)	G	PE_PGRS4
gi|448814763|ref|NC_000962.3|	336781	missense_variant	missense_variant(MODERATE|MISSENSE|Acc/Gcc|p.Thr765Ala/c.2293A>G|837|PE_PGRS4|protein_coding|CODING|YP_177708.1|1|1)	T	PE_PGRS4
gi|448814763|ref|NC_000962.3|	336782	synonymous_variant	synonymous_variant(LOW|SILENT|ggC/ggG|p.Gly764Gly/c.2292C>G|837|PE_PGRS4|protein_coding|CODING|YP_177708.1|1|1)	G	PE_PGRS4
gi|448814763|ref|NC_000962.3|	336795	missense_variant	missense_variant(MODERATE|MISSENSE|gGc/gCc|p.Gly760Ala/c.2279G>C|837|PE_PGRS4|protein_coding|CODING|YP_177708.1|1|1)	C	PE_PGRS4
gi|448814763|ref|NC_000962.3|	336798	missense_variant	missense_variant(MODERATE|MISSENSE|aTc/aCc|p.Ile759Thr/c.2276T>C|837|PE_PGRS4|protein_coding|CODING|YP_177708.1|1|1)	A	PE_PGRS4
gi|448814763|ref|NC_000962.3|	336799	missense_variant	missense_variant(MODERATE|MISSENSE|Atc/Gtc|p.Ile759Val/c.2275A>G|837|PE_PGRS4|protein_coding|CODING|YP_177708.1|1|1)	T	PE_PGRS4
gi|448814763|ref|NC_000962.3|	336800	synonymous_variant	synonymous_variant(LOW|SILENT|ggC/ggT|p.Gly758Gly/c.2274C>T|837|PE_PGRS4|protein_coding|CODING|YP_177708.1|1|1)	G	PE_PGRS4
gi|448814763|ref|NC_000962.3|	336808	missense_variant	missense_variant(MODERATE|MISSENSE|Tcc/Gcc|p.Ser756Ala/c.2266T>G|837|PE_PGRS4|protein_coding|CODING|YP_177708.1|1|1)	A	PE_PGRS4
gi|448814763|ref|NC_000962.3|	336812	synonymous_variant	synonymous_variant(LOW|SILENT|ggT/ggC|p.Gly754Gly/c.2262T>C|837|PE_PGRS4|protein_coding|CODING|YP_177708.1|1|1)	A	PE_PGRS4
gi|448814763|ref|NC_000962.3|	336818	synonymous_variant	synonymous_variant(LOW|SILENT|ggC/ggG|p.Gly752Gly/c.2256C>G|837|PE_PGRS4|protein_coding|CODING|YP_177708.1|1|1)	G	PE_PGRS4
gi|448814763|ref|NC_000962.3|	336826	missense_variant	missense_variant(MODERATE|MISSENSE|Gcc/Tcc|p.Ala750Ser/c.2248G>T|837|PE_PGRS4|protein_coding|CODING|YP_177708.1|1|1)	C	PE_PGRS4
gi|448814763|ref|NC_000962.3|	336827	synonymous_variant	synonymous_variant(LOW|SILENT|ggT/ggC|p.Gly749Gly/c.2247T>C|837|PE_PGRS4|protein_coding|CODING|YP_177708.1|1|1)	A	PE_PGRS4
gi|448814763|ref|NC_000962.3|	336834	missense_variant	missense_variant(MODERATE|MISSENSE|tTc/tCc|p.Phe747Ser/c.2240T>C|837|PE_PGRS4|protein_coding|CODING|YP_177708.1|1|1)	A	PE_PGRS4
gi|448814763|ref|NC_000962.3|	336840	missense_variant	missense_variant(MODERATE|MISSENSE|tTc/tCc|p.Phe745Ser/c.2234T>C|837|PE_PGRS4|protein_coding|CODING|YP_177708.1|1|1)	A	PE_PGRS4
gi|448814763|ref|NC_000962.3|	336846	missense_variant	missense_variant(MODERATE|MISSENSE|tCg/tTg|p.Ser743Leu/c.2228C>T|837|PE_PGRS4|protein_coding|CODING|YP_177708.1|1|1)	G	PE_PGRS4
gi|448814763|ref|NC_000962.3|	336847	missense_variant	missense_variant(MODERATE|MISSENSE|Tcg/Acg|p.Ser743Thr/c.2227T>A|837|PE_PGRS4|protein_coding|CODING|YP_177708.1|1|1)	A	PE_PGRS4
gi|448814763|ref|NC_000962.3|	336852	missense_variant	missense_variant(MODERATE|MISSENSE|gGc/gCc|p.Gly741Ala/c.2222G>C|837|PE_PGRS4|protein_coding|CODING|YP_177708.1|1|1)	C	PE_PGRS4
gi|448814763|ref|NC_000962.3|	336854	synonymous_variant	synonymous_variant(LOW|SILENT|agT/agC|p.Ser740Ser/c.2220T>C|837|PE_PGRS4|protein_coding|CODING|YP_177708.1|1|1)	A	PE_PGRS4
gi|448814763|ref|NC_000962.3|	336855	missense_variant	missense_variant(MODERATE|MISSENSE|aGt/aAt|p.Ser740Asn/c.2219G>A|837|PE_PGRS4|protein_coding|CODING|YP_177708.1|1|1)	C	PE_PGRS4
gi|448814763|ref|NC_000962.3|	336864	missense_variant	missense_variant(MODERATE|MISSENSE|aAc/aCc|p.Asn737Thr/c.2210A>C|837|PE_PGRS4|protein_coding|CODING|YP_177708.1|1|1)	T	PE_PGRS4
gi|448814763|ref|NC_000962.3|	336865	missense_variant	missense_variant(MODERATE|MISSENSE|Aac/Gac|p.Asn737Asp/c.2209A>G|837|PE_PGRS4|protein_coding|CODING|YP_177708.1|1|1)	T	PE_PGRS4
gi|448814763|ref|NC_000962.3|	336873	missense_variant	missense_variant(MODERATE|MISSENSE|gTc/gCc|p.Val734Ala/c.2201T>C|837|PE_PGRS4|protein_coding|CODING|YP_177708.1|1|1)	A	PE_PGRS4
gi|448814763|ref|NC_000962.3|	337142	missense_variant	missense_variant(MODERATE|MISSENSE|ttT/ttG|p.Phe644Leu/c.1932T>G|837|PE_PGRS4|protein_coding|CODING|YP_177708.1|1|1)	A	PE_PGRS4
gi|448814763|ref|NC_000962.3|	337152	missense_variant	missense_variant(MODERATE|MISSENSE|gCc/gGc|p.Ala641Gly/c.1922C>G|837|PE_PGRS4|protein_coding|CODING|YP_177708.1|1|1)	G	PE_PGRS4
gi|448814763|ref|NC_000962.3|	337153	missense_variant	missense_variant(MODERATE|MISSENSE|Gcc/Acc|p.Ala641Thr/c.1921G>A|837|PE_PGRS4|protein_coding|CODING|YP_177708.1|1|1)	C	PE_PGRS4
gi|448814763|ref|NC_000962.3|	337175	synonymous_variant	synonymous_variant(LOW|SILENT|ttC/ttT|p.Phe633Phe/c.1899C>T|837|PE_PGRS4|protein_coding|CODING|YP_177708.1|1|1)	G	PE_PGRS4
gi|448814763|ref|NC_000962.3|	337184	synonymous_variant	synonymous_variant(LOW|SILENT|ggT/ggC|p.Gly630Gly/c.1890T>C|837|PE_PGRS4|protein_coding|CODING|YP_177708.1|1|1)	A	PE_PGRS4
gi|448814763|ref|NC_000962.3|	337188	missense_variant	missense_variant(MODERATE|MISSENSE|aCc/aAc|p.Thr629Asn/c.1886C>A|837|PE_PGRS4|protein_coding|CODING|YP_177708.1|1|1)	G	PE_PGRS4
gi|448814763|ref|NC_000962.3|	337190	synonymous_variant	synonymous_variant(LOW|SILENT|ggT/ggG|p.Gly628Gly/c.1884T>G|837|PE_PGRS4|protein_coding|CODING|YP_177708.1|1|1)	A	PE_PGRS4
gi|448814763|ref|NC_000962.3|	337193	synonymous_variant	synonymous_variant(LOW|SILENT|ggT/ggC|p.Gly627Gly/c.1881T>C|837|PE_PGRS4|protein_coding|CODING|YP_177708.1|1|1)	A	PE_PGRS4
gi|448814763|ref|NC_000962.3|	337259	synonymous_variant	synonymous_variant(LOW|SILENT|gcA/gcC|p.Ala605Ala/c.1815A>C|837|PE_PGRS4|protein_coding|CODING|YP_177708.1|1|1)	T	PE_PGRS4
gi|448814763|ref|NC_000962.3|	337265	synonymous_variant	synonymous_variant(LOW|SILENT|ggT/ggC|p.Gly603Gly/c.1809T>C|837|PE_PGRS4|protein_coding|CODING|YP_177708.1|1|1)	A	PE_PGRS4
gi|448814763|ref|NC_000962.3|	337275	missense_variant	missense_variant(MODERATE|MISSENSE|tTg/tCg|p.Leu600Ser/c.1799T>C|837|PE_PGRS4|protein_coding|CODING|YP_177708.1|1|1)	A	PE_PGRS4
gi|448814763|ref|NC_000962.3|	337277	synonymous_variant	synonymous_variant(LOW|SILENT|ggC/ggA|p.Gly599Gly/c.1797C>A|837|PE_PGRS4|protein_coding|CODING|YP_177708.1|1|1)	G	PE_PGRS4
gi|448814763|ref|NC_000962.3|	337285	missense_variant	missense_variant(MODERATE|MISSENSE|Gac/Aac|p.Asp597Asn/c.1789G>A|837|PE_PGRS4|protein_coding|CODING|YP_177708.1|1|1)	C	PE_PGRS4
gi|448814763|ref|NC_000962.3|	337322	synonymous_variant	synonymous_variant(LOW|SILENT|ttT/ttC|p.Phe584Phe/c.1752T>C|837|PE_PGRS4|protein_coding|CODING|YP_177708.1|1|1)	A	PE_PGRS4
gi|448814763|ref|NC_000962.3|	337324	missense_variant	missense_variant(MODERATE|MISSENSE|Ttt/Gtt|p.Phe584Val/c.1750T>G|837|PE_PGRS4|protein_coding|CODING|YP_177708.1|1|1)	A	PE_PGRS4
gi|448814763|ref|NC_000962.3|	337328	synonymous_variant	synonymous_variant(LOW|SILENT|ggC/ggT|p.Gly582Gly/c.1746C>T|837|PE_PGRS4|protein_coding|CODING|YP_177708.1|1|1)	G	PE_PGRS4
gi|448814763|ref|NC_000962.3|	337332	missense_variant	missense_variant(MODERATE|MISSENSE|aGc/aAc|p.Ser581Asn/c.1742G>A|837|PE_PGRS4|protein_coding|CODING|YP_177708.1|1|1)	C	PE_PGRS4
gi|448814763|ref|NC_000962.3|	337341	missense_variant	missense_variant(MODERATE|MISSENSE|aCc/aAc|p.Thr578Asn/c.1733C>A|837|PE_PGRS4|protein_coding|CODING|YP_177708.1|1|1)	G	PE_PGRS4
gi|448814763|ref|NC_000962.3|	337343	synonymous_variant	synonymous_variant(LOW|SILENT|ggC/ggT|p.Gly577Gly/c.1731C>T|837|PE_PGRS4|protein_coding|CODING|YP_177708.1|1|1)	G	PE_PGRS4
gi|448814763|ref|NC_000962.3|	337355	missense_variant	missense_variant(MODERATE|MISSENSE|atC/atG|p.Ile573Met/c.1719C>G|837|PE_PGRS4|protein_coding|CODING|YP_177708.1|1|1)	G	PE_PGRS4
gi|448814763|ref|NC_000962.3|	337360	synonymous_variant	synonymous_variant(LOW|SILENT|Ctg/Ttg|p.Leu572Leu/c.1714C>T|837|PE_PGRS4|protein_coding|CODING|YP_177708.1|1|1)	G	PE_PGRS4
gi|448814763|ref|NC_000962.3|	337361	missense_variant	missense_variant(MODERATE|MISSENSE|ttG/ttC|p.Leu571Phe/c.1713G>C|837|PE_PGRS4|protein_coding|CODING|YP_177708.1|1|1)	C	PE_PGRS4
gi|448814763|ref|NC_000962.3|	337366	missense_variant	missense_variant(MODERATE|MISSENSE|Gcc/Tcc|p.Ala570Ser/c.1708G>T|837|PE_PGRS4|protein_coding|CODING|YP_177708.1|1|1)	C	PE_PGRS4
gi|448814763|ref|NC_000962.3|	337367	synonymous_variant	synonymous_variant(LOW|SILENT|gcC/gcG|p.Ala569Ala/c.1707C>G|837|PE_PGRS4|protein_coding|CODING|YP_177708.1|1|1)	G	PE_PGRS4
gi|448814763|ref|NC_000962.3|	337368	missense_variant	missense_variant(MODERATE|MISSENSE|gCc/gTc|p.Ala569Val/c.1706C>T|837|PE_PGRS4|protein_coding|CODING|YP_177708.1|1|1)	G	PE_PGRS4
gi|448814763|ref|NC_000962.3|	337370	synonymous_variant	synonymous_variant(LOW|SILENT|ggA/ggG|p.Gly568Gly/c.1704A>G|837|PE_PGRS4|protein_coding|CODING|YP_177708.1|1|1)	T	PE_PGRS4
gi|448814763|ref|NC_000962.3|	337373	synonymous_variant	synonymous_variant(LOW|SILENT|ggC/ggT|p.Gly567Gly/c.1701C>T|837|PE_PGRS4|protein_coding|CODING|YP_177708.1|1|1)	G	PE_PGRS4
gi|448814763|ref|NC_000962.3|	337378	missense_variant	missense_variant(MODERATE|MISSENSE|Acc/Gcc|p.Thr566Ala/c.1696A>G|837|PE_PGRS4|protein_coding|CODING|YP_177708.1|1|1)	T	PE_PGRS4
gi|448814763|ref|NC_000962.3|	337379	synonymous_variant	synonymous_variant(LOW|SILENT|ggG/ggC|p.Gly565Gly/c.1695G>C|837|PE_PGRS4|protein_coding|CODING|YP_177708.1|1|1)	C	PE_PGRS4
gi|448814763|ref|NC_000962.3|	337386	missense_variant	missense_variant(MODERATE|MISSENSE|aCc/aAc|p.Thr563Asn/c.1688C>A|837|PE_PGRS4|protein_coding|CODING|YP_177708.1|1|1)	G	PE_PGRS4
gi|448814763|ref|NC_000962.3|	337387	missense_variant	missense_variant(MODERATE|MISSENSE|Acc/Gcc|p.Thr563Ala/c.1687A>G|837|PE_PGRS4|protein_coding|CODING|YP_177708.1|1|1)	T	PE_PGRS4
gi|448814763|ref|NC_000962.3|	337394	missense_variant	missense_variant(MODERATE|MISSENSE|caA/caC|p.Gln560His/c.1680A>C|837|PE_PGRS4|protein_coding|CODING|YP_177708.1|1|1)	T	PE_PGRS4
gi|448814763|ref|NC_000962.3|	337395	missense_variant	missense_variant(MODERATE|MISSENSE|cAa/cCa|p.Gln560Pro/c.1679A>C|837|PE_PGRS4|protein_coding|CODING|YP_177708.1|1|1)	T	PE_PGRS4
gi|448814763|ref|NC_000962.3|	337396	missense_variant	missense_variant(MODERATE|MISSENSE|Caa/Aaa|p.Gln560Lys/c.1678C>A|837|PE_PGRS4|protein_coding|CODING|YP_177708.1|1|1)	G	PE_PGRS4
gi|448814763|ref|NC_000962.3|	337406	synonymous_variant	synonymous_variant(LOW|SILENT|ggA/ggC|p.Gly556Gly/c.1668A>C|837|PE_PGRS4|protein_coding|CODING|YP_177708.1|1|1)	T	PE_PGRS4
gi|448814763|ref|NC_000962.3|	337411	missense_variant	missense_variant(MODERATE|MISSENSE|Atc/Gtc|p.Ile555Val/c.1663A>G|837|PE_PGRS4|protein_coding|CODING|YP_177708.1|1|1)	T	PE_PGRS4
gi|448814763|ref|NC_000962.3|	337420	missense_variant	missense_variant(MODERATE|MISSENSE|Tcc/Acc|p.Ser552Thr/c.1654T>A|837|PE_PGRS4|protein_coding|CODING|YP_177708.1|1|1)	A	PE_PGRS4
gi|448814763|ref|NC_000962.3|	337420	missense_variant	missense_variant(MODERATE|MISSENSE|Tcc/Gcc|p.Ser552Ala/c.1654T>G|837|PE_PGRS4|protein_coding|CODING|YP_177708.1|1|1)	A	PE_PGRS4
gi|448814763|ref|NC_000962.3|	337427	synonymous_variant	synonymous_variant(LOW|SILENT|acC/acT|p.Thr549Thr/c.1647C>T|837|PE_PGRS4|protein_coding|CODING|YP_177708.1|1|1)	G	PE_PGRS4
gi|448814763|ref|NC_000962.3|	337428	missense_variant	missense_variant(MODERATE|MISSENSE|aCc/aAc|p.Thr549Asn/c.1646C>A|837|PE_PGRS4|protein_coding|CODING|YP_177708.1|1|1)	G	PE_PGRS4
gi|448814763|ref|NC_000962.3|	337433	synonymous_variant	synonymous_variant(LOW|SILENT|ggC/ggT|p.Gly547Gly/c.1641C>T|837|PE_PGRS4|protein_coding|CODING|YP_177708.1|1|1)	G	PE_PGRS4
gi|448814763|ref|NC_000962.3|	337436	synonymous_variant	synonymous_variant(LOW|SILENT|atT/atC|p.Ile546Ile/c.1638T>C|837|PE_PGRS4|protein_coding|CODING|YP_177708.1|1|1)	A	PE_PGRS4
gi|448814763|ref|NC_000962.3|	337437	missense_variant	missense_variant(MODERATE|MISSENSE|aTt/aCt|p.Ile546Thr/c.1637T>C|837|PE_PGRS4|protein_coding|CODING|YP_177708.1|1|1)	A	PE_PGRS4
gi|448814763|ref|NC_000962.3|	337442	synonymous_variant	synonymous_variant(LOW|SILENT|tcA/tcC|p.Ser544Ser/c.1632A>C|837|PE_PGRS4|protein_coding|CODING|YP_177708.1|1|1)	T	PE_PGRS4
gi|448814763|ref|NC_000962.3|	337443	missense_variant	missense_variant(MODERATE|MISSENSE|tCa/tTa|p.Ser544Leu/c.1631C>T|837|PE_PGRS4|protein_coding|CODING|YP_177708.1|1|1)	G	PE_PGRS4
gi|448814763|ref|NC_000962.3|	337447	synonymous_variant	synonymous_variant(LOW|SILENT|Ctg/Ttg|p.Leu543Leu/c.1627C>T|837|PE_PGRS4|protein_coding|CODING|YP_177708.1|1|1)	G	PE_PGRS4
gi|448814763|ref|NC_000962.3|	337451	synonymous_variant	synonymous_variant(LOW|SILENT|ggA/ggG|p.Gly541Gly/c.1623A>G|837|PE_PGRS4|protein_coding|CODING|YP_177708.1|1|1)	T	PE_PGRS4
gi|448814763|ref|NC_000962.3|	337485	missense_variant	missense_variant(MODERATE|MISSENSE|gAc/gCc|p.Asp530Ala/c.1589A>C|837|PE_PGRS4|protein_coding|CODING|YP_177708.1|1|1)	T	PE_PGRS4
gi|448814763|ref|NC_000962.3|	337489	missense_variant	missense_variant(MODERATE|MISSENSE|Gcc/Acc|p.Ala529Thr/c.1585G>A|837|PE_PGRS4|protein_coding|CODING|YP_177708.1|1|1)	C	PE_PGRS4
gi|448814763|ref|NC_000962.3|	337491	missense_variant	missense_variant(MODERATE|MISSENSE|gGc/gAc|p.Gly528Asp/c.1583G>A|837|PE_PGRS4|protein_coding|CODING|YP_177708.1|1|1)	C	PE_PGRS4
gi|448814763|ref|NC_000962.3|	337492	missense_variant	missense_variant(MODERATE|MISSENSE|Ggc/Agc|p.Gly528Ser/c.1582G>A|837|PE_PGRS4|protein_coding|CODING|YP_177708.1|1|1)	C	PE_PGRS4
gi|448814763|ref|NC_000962.3|	337499	synonymous_variant	synonymous_variant(LOW|SILENT|ggA/ggT|p.Gly525Gly/c.1575A>T|837|PE_PGRS4|protein_coding|CODING|YP_177708.1|1|1)	T	PE_PGRS4
gi|448814763|ref|NC_000962.3|	337505	synonymous_variant	synonymous_variant(LOW|SILENT|ggC/ggG|p.Gly523Gly/c.1569C>G|837|PE_PGRS4|protein_coding|CODING|YP_177708.1|1|1)	G	PE_PGRS4
gi|448814763|ref|NC_000962.3|	337514	synonymous_variant	synonymous_variant(LOW|SILENT|ggC/ggT|p.Gly520Gly/c.1560C>T|837|PE_PGRS4|protein_coding|CODING|YP_177708.1|1|1)	G	PE_PGRS4
gi|448814763|ref|NC_000962.3|	337520	missense_variant	missense_variant(MODERATE|MISSENSE|aaC/aaA|p.Asn518Lys/c.1554C>A|837|PE_PGRS4|protein_coding|CODING|YP_177708.1|1|1)	G	PE_PGRS4
gi|448814763|ref|NC_000962.3|	337527	missense_variant	missense_variant(MODERATE|MISSENSE|tTc/tGc|p.Phe516Cys/c.1547T>G|837|PE_PGRS4|protein_coding|CODING|YP_177708.1|1|1)	A	PE_PGRS4
gi|448814763|ref|NC_000962.3|	337528	missense_variant	missense_variant(MODERATE|MISSENSE|Ttc/Gtc|p.Phe516Val/c.1546T>G|837|PE_PGRS4|protein_coding|CODING|YP_177708.1|1|1)	A	PE_PGRS4
gi|448814763|ref|NC_000962.3|	337534	missense_variant	missense_variant(MODERATE|MISSENSE|Tgg/Ggg|p.Trp514Gly/c.1540T>G|837|PE_PGRS4|protein_coding|CODING|YP_177708.1|1|1)	A	PE_PGRS4
gi|448814763|ref|NC_000962.3|	337547	synonymous_variant	synonymous_variant(LOW|SILENT|ggT/ggC|p.Gly509Gly/c.1527T>C|837|PE_PGRS4|protein_coding|CODING|YP_177708.1|1|1)	A	PE_PGRS4
gi|448814763|ref|NC_000962.3|	337551	missense_variant	missense_variant(MODERATE|MISSENSE|gAc/gCc|p.Asp508Ala/c.1523A>C|837|PE_PGRS4|protein_coding|CODING|YP_177708.1|1|1)	T	PE_PGRS4
gi|448814763|ref|NC_000962.3|	337553	synonymous_variant	synonymous_variant(LOW|SILENT|gcC/gcT|p.Ala507Ala/c.1521C>T|837|PE_PGRS4|protein_coding|CODING|YP_177708.1|1|1)	G	PE_PGRS4
gi|448814763|ref|NC_000962.3|	337561	missense_variant	missense_variant(MODERATE|MISSENSE|Acc/Gcc|p.Thr505Ala/c.1513A>G|837|PE_PGRS4|protein_coding|CODING|YP_177708.1|1|1)	T	PE_PGRS4
gi|448814763|ref|NC_000962.3|	337568	synonymous_variant	synonymous_variant(LOW|SILENT|acT/acC|p.Thr502Thr/c.1506T>C|837|PE_PGRS4|protein_coding|CODING|YP_177708.1|1|1)	A	PE_PGRS4
gi|448814763|ref|NC_000962.3|	337571	synonymous_variant	synonymous_variant(LOW|SILENT|ggC/ggG|p.Gly501Gly/c.1503C>G|837|PE_PGRS4|protein_coding|CODING|YP_177708.1|1|1)	G	PE_PGRS4
gi|448814763|ref|NC_000962.3|	337574	missense_variant	missense_variant(MODERATE|MISSENSE|aaC/aaG|p.Asn500Lys/c.1500C>G|837|PE_PGRS4|protein_coding|CODING|YP_177708.1|1|1)	G	PE_PGRS4
gi|448814763|ref|NC_000962.3|	337575	missense_variant	missense_variant(MODERATE|MISSENSE|aAc/aCc|p.Asn500Thr/c.1499A>C|837|PE_PGRS4|protein_coding|CODING|YP_177708.1|1|1)	T	PE_PGRS4
gi|448814763|ref|NC_000962.3|	337578	missense_variant	missense_variant(MODERATE|MISSENSE|gCc/gGc|p.Ala499Gly/c.1496C>G|837|PE_PGRS4|protein_coding|CODING|YP_177708.1|1|1)	G	PE_PGRS4
gi|448814763|ref|NC_000962.3|	337581	missense_variant	missense_variant(MODERATE|MISSENSE|gGc/gCc|p.Gly498Ala/c.1493G>C|837|PE_PGRS4|protein_coding|CODING|YP_177708.1|1|1)	C	PE_PGRS4
gi|448814763|ref|NC_000962.3|	337583	missense_variant	missense_variant(MODERATE|MISSENSE|aaC/aaA|p.Asn497Lys/c.1491C>A|837|PE_PGRS4|protein_coding|CODING|YP_177708.1|1|1)	G	PE_PGRS4
gi|448814763|ref|NC_000962.3|	337591	missense_variant	missense_variant(MODERATE|MISSENSE|Atc/Ctc|p.Ile495Leu/c.1483A>C|837|PE_PGRS4|protein_coding|CODING|YP_177708.1|1|1)	T	PE_PGRS4
gi|448814763|ref|NC_000962.3|	337591	missense_variant	missense_variant(MODERATE|MISSENSE|Atc/Gtc|p.Ile495Val/c.1483A>G|837|PE_PGRS4|protein_coding|CODING|YP_177708.1|1|1)	T	PE_PGRS4
gi|448814763|ref|NC_000962.3|	337598	synonymous_variant	synonymous_variant(LOW|SILENT|cgA/cgT|p.Arg492Arg/c.1476A>T|837|PE_PGRS4|protein_coding|CODING|YP_177708.1|1|1)	T	PE_PGRS4
gi|448814763|ref|NC_000962.3|	337604	synonymous_variant	synonymous_variant(LOW|SILENT|acC/acT|p.Thr490Thr/c.1470C>T|837|PE_PGRS4|protein_coding|CODING|YP_177708.1|1|1)	G	PE_PGRS4
gi|448814763|ref|NC_000962.3|	337607	synonymous_variant	synonymous_variant(LOW|SILENT|ctC/ctG|p.Leu489Leu/c.1467C>G|837|PE_PGRS4|protein_coding|CODING|YP_177708.1|1|1)	G	PE_PGRS4
gi|448814763|ref|NC_000962.3|	337609	missense_variant	missense_variant(MODERATE|MISSENSE|Ctc/Ttc|p.Leu489Phe/c.1465C>T|837|PE_PGRS4|protein_coding|CODING|YP_177708.1|1|1)	G	PE_PGRS4
gi|448814763|ref|NC_000962.3|	337610	synonymous_variant	synonymous_variant(LOW|SILENT|gcC/gcA|p.Ala488Ala/c.1464C>A|837|PE_PGRS4|protein_coding|CODING|YP_177708.1|1|1)	G	PE_PGRS4
gi|448814763|ref|NC_000962.3|	337612	missense_variant	missense_variant(MODERATE|MISSENSE|Gcc/Acc|p.Ala488Thr/c.1462G>A|837|PE_PGRS4|protein_coding|CODING|YP_177708.1|1|1)	C	PE_PGRS4
gi|448814763|ref|NC_000962.3|	337613	synonymous_variant	synonymous_variant(LOW|SILENT|caA/caG|p.Gln487Gln/c.1461A>G|837|PE_PGRS4|protein_coding|CODING|YP_177708.1|1|1)	T	PE_PGRS4
gi|448814763|ref|NC_000962.3|	337617	missense_variant	missense_variant(MODERATE|MISSENSE|aCc/aTc|p.Thr486Ile/c.1457C>T|837|PE_PGRS4|protein_coding|CODING|YP_177708.1|1|1)	G	PE_PGRS4
gi|448814763|ref|NC_000962.3|	337618	missense_variant	missense_variant(MODERATE|MISSENSE|Acc/Tcc|p.Thr486Ser/c.1456A>T|837|PE_PGRS4|protein_coding|CODING|YP_177708.1|1|1)	T	PE_PGRS4
gi|448814763|ref|NC_000962.3|	337625	synonymous_variant	synonymous_variant(LOW|SILENT|aaC/aaT|p.Asn483Asn/c.1449C>T|837|PE_PGRS4|protein_coding|CODING|YP_177708.1|1|1)	G	PE_PGRS4
gi|448814763|ref|NC_000962.3|	337628	missense_variant	missense_variant(MODERATE|MISSENSE|atC/atG|p.Ile482Met/c.1446C>G|837|PE_PGRS4|protein_coding|CODING|YP_177708.1|1|1)	G	PE_PGRS4
gi|448814763|ref|NC_000962.3|	337630	missense_variant	missense_variant(MODERATE|MISSENSE|Atc/Gtc|p.Ile482Val/c.1444A>G|837|PE_PGRS4|protein_coding|CODING|YP_177708.1|1|1)	T	PE_PGRS4
gi|448814763|ref|NC_000962.3|	337632	missense_variant	missense_variant(MODERATE|MISSENSE|gCg/gTg|p.Ala481Val/c.1442C>T|837|PE_PGRS4|protein_coding|CODING|YP_177708.1|1|1)	G	PE_PGRS4
gi|448814763|ref|NC_000962.3|	337634	synonymous_variant	synonymous_variant(LOW|SILENT|aaC/aaT|p.Asn480Asn/c.1440C>T|837|PE_PGRS4|protein_coding|CODING|YP_177708.1|1|1)	G	PE_PGRS4
gi|448814763|ref|NC_000962.3|	337640	missense_variant	missense_variant(MODERATE|MISSENSE|atC/atG|p.Ile478Met/c.1434C>G|837|PE_PGRS4|protein_coding|CODING|YP_177708.1|1|1)	G	PE_PGRS4
gi|448814763|ref|NC_000962.3|	337641	missense_variant	missense_variant(MODERATE|MISSENSE|aTc/aCc|p.Ile478Thr/c.1433T>C|837|PE_PGRS4|protein_coding|CODING|YP_177708.1|1|1)	A	PE_PGRS4
gi|448814763|ref|NC_000962.3|	337642	missense_variant	missense_variant(MODERATE|MISSENSE|Atc/Gtc|p.Ile478Val/c.1432A>G|837|PE_PGRS4|protein_coding|CODING|YP_177708.1|1|1)	T	PE_PGRS4
gi|448814763|ref|NC_000962.3|	337644	missense_variant	missense_variant(MODERATE|MISSENSE|cAa/cCa|p.Gln477Pro/c.1430A>C|837|PE_PGRS4|protein_coding|CODING|YP_177708.1|1|1)	T	PE_PGRS4
gi|448814763|ref|NC_000962.3|	337645	missense_variant	missense_variant(MODERATE|MISSENSE|Caa/Gaa|p.Gln477Glu/c.1429C>G|837|PE_PGRS4|protein_coding|CODING|YP_177708.1|1|1)	G	PE_PGRS4
gi|448814763|ref|NC_000962.3|	337646	synonymous_variant	synonymous_variant(LOW|SILENT|caA/caG|p.Gln476Gln/c.1428A>G|837|PE_PGRS4|protein_coding|CODING|YP_177708.1|1|1)	T	PE_PGRS4
gi|448814763|ref|NC_000962.3|	337658	synonymous_variant	synonymous_variant(LOW|SILENT|caC/caT|p.His472His/c.1416C>T|837|PE_PGRS4|protein_coding|CODING|YP_177708.1|1|1)	G	PE_PGRS4
gi|448814763|ref|NC_000962.3|	337661	synonymous_variant	synonymous_variant(LOW|SILENT|ctG/ctC|p.Leu471Leu/c.1413G>C|837|PE_PGRS4|protein_coding|CODING|YP_177708.1|1|1)	C	PE_PGRS4
gi|448814763|ref|NC_000962.3|	337663	missense_variant	missense_variant(MODERATE|MISSENSE|Ctg/Gtg|p.Leu471Val/c.1411C>G|837|PE_PGRS4|protein_coding|CODING|YP_177708.1|1|1)	G	PE_PGRS4
gi|448814763|ref|NC_000962.3|	337666	missense_variant	missense_variant(MODERATE|MISSENSE|Cca/Tca|p.Pro470Ser/c.1408C>T|837|PE_PGRS4|protein_coding|CODING|YP_177708.1|1|1)	G	PE_PGRS4
gi|448814763|ref|NC_000962.3|	337667	synonymous_variant	synonymous_variant(LOW|SILENT|acG/acC|p.Thr469Thr/c.1407G>C|837|PE_PGRS4|protein_coding|CODING|YP_177708.1|1|1)	C	PE_PGRS4
gi|448814763|ref|NC_000962.3|	337669	missense_variant	missense_variant(MODERATE|MISSENSE|Acg/Ccg|p.Thr469Pro/c.1405A>C|837|PE_PGRS4|protein_coding|CODING|YP_177708.1|1|1)	T	PE_PGRS4
gi|448814763|ref|NC_000962.3|	337674	missense_variant	missense_variant(MODERATE|MISSENSE|gCc/gTc|p.Ala467Val/c.1400C>T|837|PE_PGRS4|protein_coding|CODING|YP_177708.1|1|1)	G	PE_PGRS4
gi|448814763|ref|NC_000962.3|	337676	synonymous_variant	synonymous_variant(LOW|SILENT|ccC/ccA|p.Pro466Pro/c.1398C>A|837|PE_PGRS4|protein_coding|CODING|YP_177708.1|1|1)	G	PE_PGRS4
gi|448814763|ref|NC_000962.3|	337679	synonymous_variant	synonymous_variant(LOW|SILENT|gcC/gcT|p.Ala465Ala/c.1395C>T|837|PE_PGRS4|protein_coding|CODING|YP_177708.1|1|1)	G	PE_PGRS4
gi|448814763|ref|NC_000962.3|	337682	synonymous_variant	synonymous_variant(LOW|SILENT|aaC/aaT|p.Asn464Asn/c.1392C>T|837|PE_PGRS4|protein_coding|CODING|YP_177708.1|1|1)	G	PE_PGRS4
gi|448814763|ref|NC_000962.3|	337686	missense_variant	missense_variant(MODERATE|MISSENSE|tTc/tCc|p.Phe463Ser/c.1388T>C|837|PE_PGRS4|protein_coding|CODING|YP_177708.1|1|1)	A	PE_PGRS4
gi|448814763|ref|NC_000962.3|	337687	missense_variant	missense_variant(MODERATE|MISSENSE|Ttc/Atc|p.Phe463Ile/c.1387T>A|837|PE_PGRS4|protein_coding|CODING|YP_177708.1|1|1)	A	PE_PGRS4
gi|448814763|ref|NC_000962.3|	337687	missense_variant	missense_variant(MODERATE|MISSENSE|Ttc/Gtc|p.Phe463Val/c.1387T>G|837|PE_PGRS4|protein_coding|CODING|YP_177708.1|1|1)	A	PE_PGRS4
gi|448814763|ref|NC_000962.3|	337688	synonymous_variant	synonymous_variant(LOW|SILENT|ggA/ggC|p.Gly462Gly/c.1386A>C|837|PE_PGRS4|protein_coding|CODING|YP_177708.1|1|1)	T	PE_PGRS4
gi|448814763|ref|NC_000962.3|	337691	missense_variant	missense_variant(MODERATE|MISSENSE|gaC/gaA|p.Asp461Glu/c.1383C>A|837|PE_PGRS4|protein_coding|CODING|YP_177708.1|1|1)	G	PE_PGRS4
gi|448814763|ref|NC_000962.3|	337692	missense_variant	missense_variant(MODERATE|MISSENSE|gAc/gGc|p.Asp461Gly/c.1382A>G|837|PE_PGRS4|protein_coding|CODING|YP_177708.1|1|1)	T	PE_PGRS4
gi|448814763|ref|NC_000962.3|	337695	missense_variant	missense_variant(MODERATE|MISSENSE|cGa/cTa|p.Arg460Leu/c.1379G>T|837|PE_PGRS4|protein_coding|CODING|YP_177708.1|1|1)	C	PE_PGRS4
gi|448814763|ref|NC_000962.3|	337697	synonymous_variant	synonymous_variant(LOW|SILENT|ggT/ggA|p.Gly459Gly/c.1377T>A|837|PE_PGRS4|protein_coding|CODING|YP_177708.1|1|1)	A	PE_PGRS4
gi|448814763|ref|NC_000962.3|	337702	missense_variant	missense_variant(MODERATE|MISSENSE|Cta/Ata|p.Leu458Ile/c.1372C>A|837|PE_PGRS4|protein_coding|CODING|YP_177708.1|1|1)	G	PE_PGRS4
gi|448814763|ref|NC_000962.3|	337703	synonymous_variant	synonymous_variant(LOW|SILENT|ctA/ctC|p.Leu457Leu/c.1371A>C|837|PE_PGRS4|protein_coding|CODING|YP_177708.1|1|1)	T	PE_PGRS4
gi|448814763|ref|NC_000962.3|	337704	missense_variant	missense_variant(MODERATE|MISSENSE|cTa/cCa|p.Leu457Pro/c.1370T>C|837|PE_PGRS4|protein_coding|CODING|YP_177708.1|1|1)	A	PE_PGRS4
gi|448814763|ref|NC_000962.3|	337704	missense_variant	missense_variant(MODERATE|MISSENSE|cTa/cGa|p.Leu457Arg/c.1370T>G|837|PE_PGRS4|protein_coding|CODING|YP_177708.1|1|1)	A	PE_PGRS4
gi|448814763|ref|NC_000962.3|	337705	missense_variant	missense_variant(MODERATE|MISSENSE|Cta/Gta|p.Leu457Val/c.1369C>G|837|PE_PGRS4|protein_coding|CODING|YP_177708.1|1|1)	G	PE_PGRS4
gi|448814763|ref|NC_000962.3|	337707	missense_variant	missense_variant(MODERATE|MISSENSE|cAg/cCg|p.Gln456Pro/c.1367A>C|837|PE_PGRS4|protein_coding|CODING|YP_177708.1|1|1)	T	PE_PGRS4
gi|448814763|ref|NC_000962.3|	337708	missense_variant	missense_variant(MODERATE|MISSENSE|Cag/Gag|p.Gln456Glu/c.1366C>G|837|PE_PGRS4|protein_coding|CODING|YP_177708.1|1|1)	G	PE_PGRS4
gi|448814763|ref|NC_000962.3|	337715	missense_variant	missense_variant(MODERATE|MISSENSE|ttA/ttC|p.Leu453Phe/c.1359A>C|837|PE_PGRS4|protein_coding|CODING|YP_177708.1|1|1)	T	PE_PGRS4
gi|448814763|ref|NC_000962.3|	337717	synonymous_variant	synonymous_variant(LOW|SILENT|Tta/Cta|p.Leu453Leu/c.1357T>C|837|PE_PGRS4|protein_coding|CODING|YP_177708.1|1|1)	A	PE_PGRS4
gi|448814763|ref|NC_000962.3|	337718	synonymous_variant	synonymous_variant(LOW|SILENT|ggC/ggG|p.Gly452Gly/c.1356C>G|837|PE_PGRS4|protein_coding|CODING|YP_177708.1|1|1)	G	PE_PGRS4
gi|448814763|ref|NC_000962.3|	337725	missense_variant	missense_variant(MODERATE|MISSENSE|gCc/gTc|p.Ala450Val/c.1349C>T|837|PE_PGRS4|protein_coding|CODING|YP_177708.1|1|1)	G	PE_PGRS4
gi|448814763|ref|NC_000962.3|	337726	missense_variant	missense_variant(MODERATE|MISSENSE|Gcc/Ccc|p.Ala450Pro/c.1348G>C|837|PE_PGRS4|protein_coding|CODING|YP_177708.1|1|1)	C	PE_PGRS4
gi|448814763|ref|NC_000962.3|	337731	missense_variant	missense_variant(MODERATE|MISSENSE|gCc/gGc|p.Ala448Gly/c.1343C>G|837|PE_PGRS4|protein_coding|CODING|YP_177708.1|1|1)	G	PE_PGRS4
gi|448814763|ref|NC_000962.3|	337734	missense_variant	missense_variant(MODERATE|MISSENSE|aCg/aAg|p.Thr447Lys/c.1340C>A|837|PE_PGRS4|protein_coding|CODING|YP_177708.1|1|1)	G	PE_PGRS4
gi|448814763|ref|NC_000962.3|	337735	missense_variant	missense_variant(MODERATE|MISSENSE|Acg/Ccg|p.Thr447Pro/c.1339A>C|837|PE_PGRS4|protein_coding|CODING|YP_177708.1|1|1)	T	PE_PGRS4
gi|448814763|ref|NC_000962.3|	337739	synonymous_variant	synonymous_variant(LOW|SILENT|gcC/gcG|p.Ala445Ala/c.1335C>G|837|PE_PGRS4|protein_coding|CODING|YP_177708.1|1|1)	G	PE_PGRS4
gi|448814763|ref|NC_000962.3|	337743	missense_variant	missense_variant(MODERATE|MISSENSE|cCc/cGc|p.Pro444Arg/c.1331C>G|837|PE_PGRS4|protein_coding|CODING|YP_177708.1|1|1)	G	PE_PGRS4
gi|448814763|ref|NC_000962.3|	337744	missense_variant	missense_variant(MODERATE|MISSENSE|Ccc/Gcc|p.Pro444Ala/c.1330C>G|837|PE_PGRS4|protein_coding|CODING|YP_177708.1|1|1)	G	PE_PGRS4
gi|448814763|ref|NC_000962.3|	337745	synonymous_variant	synonymous_variant(LOW|SILENT|gcA/gcC|p.Ala443Ala/c.1329A>C|837|PE_PGRS4|protein_coding|CODING|YP_177708.1|1|1)	T	PE_PGRS4
gi|448814763|ref|NC_000962.3|	337748	synonymous_variant	synonymous_variant(LOW|SILENT|ggC/ggG|p.Gly442Gly/c.1326C>G|837|PE_PGRS4|protein_coding|CODING|YP_177708.1|1|1)	G	PE_PGRS4
gi|448814763|ref|NC_000962.3|	337751	synonymous_variant	synonymous_variant(LOW|SILENT|acT/acC|p.Thr441Thr/c.1323T>C|837|PE_PGRS4|protein_coding|CODING|YP_177708.1|1|1)	A	PE_PGRS4
gi|448814763|ref|NC_000962.3|	337754	synonymous_variant	synonymous_variant(LOW|SILENT|ggC/ggG|p.Gly440Gly/c.1320C>G|837|PE_PGRS4|protein_coding|CODING|YP_177708.1|1|1)	G	PE_PGRS4
gi|448814763|ref|NC_000962.3|	337760	synonymous_variant	synonymous_variant(LOW|SILENT|agT/agC|p.Ser438Ser/c.1314T>C|837|PE_PGRS4|protein_coding|CODING|YP_177708.1|1|1)	A	PE_PGRS4
gi|448814763|ref|NC_000962.3|	337763	synonymous_variant	synonymous_variant(LOW|SILENT|ggT/ggC|p.Gly437Gly/c.1311T>C|837|PE_PGRS4|protein_coding|CODING|YP_177708.1|1|1)	A	PE_PGRS4
gi|448814763|ref|NC_000962.3|	337764	missense_variant	missense_variant(MODERATE|MISSENSE|gGt/gAt|p.Gly437Asp/c.1310G>A|837|PE_PGRS4|protein_coding|CODING|YP_177708.1|1|1)	C	PE_PGRS4
gi|448814763|ref|NC_000962.3|	337766	synonymous_variant	synonymous_variant(LOW|SILENT|ggT/ggC|p.Gly436Gly/c.1308T>C|837|PE_PGRS4|protein_coding|CODING|YP_177708.1|1|1)	A	PE_PGRS4
gi|448814763|ref|NC_000962.3|	337772	synonymous_variant	synonymous_variant(LOW|SILENT|ggT/ggC|p.Gly434Gly/c.1302T>C|837|PE_PGRS4|protein_coding|CODING|YP_177708.1|1|1)	A	PE_PGRS4
gi|448814763|ref|NC_000962.3|	337778	synonymous_variant	synonymous_variant(LOW|SILENT|aaT/aaC|p.Asn432Asn/c.1296T>C|837|PE_PGRS4|protein_coding|CODING|YP_177708.1|1|1)	A	PE_PGRS4
gi|448814763|ref|NC_000962.3|	337785	missense_variant	missense_variant(MODERATE|MISSENSE|aTc/aGc|p.Ile430Ser/c.1289T>G|837|PE_PGRS4|protein_coding|CODING|YP_177708.1|1|1)	A	PE_PGRS4
gi|448814763|ref|NC_000962.3|	337788	missense_variant	missense_variant(MODERATE|MISSENSE|cTg/cAg|p.Leu429Gln/c.1286T>A|837|PE_PGRS4|protein_coding|CODING|YP_177708.1|1|1)	A	PE_PGRS4
gi|448814763|ref|NC_000962.3|	337797	missense_variant	missense_variant(MODERATE|MISSENSE|aGc/aAc|p.Ser426Asn/c.1277G>A|837|PE_PGRS4|protein_coding|CODING|YP_177708.1|1|1)	C	PE_PGRS4
gi|448814763|ref|NC_000962.3|	337799	synonymous_variant	synonymous_variant(LOW|SILENT|ggA/ggT|p.Gly425Gly/c.1275A>T|837|PE_PGRS4|protein_coding|CODING|YP_177708.1|1|1)	T	PE_PGRS4
gi|448814763|ref|NC_000962.3|	337805	synonymous_variant	synonymous_variant(LOW|SILENT|gcC/gcG|p.Ala423Ala/c.1269C>G|837|PE_PGRS4|protein_coding|CODING|YP_177708.1|1|1)	G	PE_PGRS4
gi|448814763|ref|NC_000962.3|	337808	synonymous_variant	synonymous_variant(LOW|SILENT|ggC/ggA|p.Gly422Gly/c.1266C>A|837|PE_PGRS4|protein_coding|CODING|YP_177708.1|1|1)	G	PE_PGRS4
gi|448814763|ref|NC_000962.3|	337815	missense_variant	missense_variant(MODERATE|MISSENSE|gCc/gAc|p.Ala420Asp/c.1259C>A|837|PE_PGRS4|protein_coding|CODING|YP_177708.1|1|1)	G	PE_PGRS4
gi|448814763|ref|NC_000962.3|	337816	missense_variant	missense_variant(MODERATE|MISSENSE|Gcc/Acc|p.Ala420Thr/c.1258G>A|837|PE_PGRS4|protein_coding|CODING|YP_177708.1|1|1)	C	PE_PGRS4
gi|448814763|ref|NC_000962.3|	337818	missense_variant	missense_variant(MODERATE|MISSENSE|gCc/gGc|p.Ala419Gly/c.1256C>G|837|PE_PGRS4|protein_coding|CODING|YP_177708.1|1|1)	G	PE_PGRS4
gi|448814763|ref|NC_000962.3|	337820	synonymous_variant	synonymous_variant(LOW|SILENT|ggC/ggT|p.Gly418Gly/c.1254C>T|837|PE_PGRS4|protein_coding|CODING|YP_177708.1|1|1)	G	PE_PGRS4
gi|448814763|ref|NC_000962.3|	337825	missense_variant	missense_variant(MODERATE|MISSENSE|Gcc/Acc|p.Ala417Thr/c.1249G>A|837|PE_PGRS4|protein_coding|CODING|YP_177708.1|1|1)	C	PE_PGRS4
gi|448814763|ref|NC_000962.3|	337830	missense_variant	missense_variant(MODERATE|MISSENSE|aAc/aCc|p.Asn415Thr/c.1244A>C|837|PE_PGRS4|protein_coding|CODING|YP_177708.1|1|1)	T	PE_PGRS4
gi|448814763|ref|NC_000962.3|	337833	missense_variant	missense_variant(MODERATE|MISSENSE|gCg/gTg|p.Ala414Val/c.1241C>T|837|PE_PGRS4|protein_coding|CODING|YP_177708.1|1|1)	G	PE_PGRS4
gi|448814763|ref|NC_000962.3|	337837	missense_variant	missense_variant(MODERATE|MISSENSE|Agc/Cgc|p.Ser413Arg/c.1237A>C|837|PE_PGRS4|protein_coding|CODING|YP_177708.1|1|1)	T	PE_PGRS4
gi|448814763|ref|NC_000962.3|	337849	missense_variant	missense_variant(MODERATE|MISSENSE|Aac/Gac|p.Asn409Asp/c.1225A>G|837|PE_PGRS4|protein_coding|CODING|YP_177708.1|1|1)	T	PE_PGRS4
gi|448814763|ref|NC_000962.3|	337850	synonymous_variant	synonymous_variant(LOW|SILENT|ggC/ggT|p.Gly408Gly/c.1224C>T|837|PE_PGRS4|protein_coding|CODING|YP_177708.1|1|1)	G	PE_PGRS4
gi|448814763|ref|NC_000962.3|	337863	missense_variant	missense_variant(MODERATE|MISSENSE|gCc/gGc|p.Ala404Gly/c.1211C>G|837|PE_PGRS4|protein_coding|CODING|YP_177708.1|1|1)	G	PE_PGRS4
gi|448814763|ref|NC_000962.3|	337867	missense_variant	missense_variant(MODERATE|MISSENSE|Aac/Cac|p.Asn403His/c.1207A>C|837|PE_PGRS4|protein_coding|CODING|YP_177708.1|1|1)	T	PE_PGRS4
gi|448814763|ref|NC_000962.3|	337873	missense_variant	missense_variant(MODERATE|MISSENSE|Gtc/Atc|p.Val401Ile/c.1201G>A|837|PE_PGRS4|protein_coding|CODING|YP_177708.1|1|1)	C	PE_PGRS4
gi|448814763|ref|NC_000962.3|	337874	synonymous_variant	synonymous_variant(LOW|SILENT|ctC/ctG|p.Leu400Leu/c.1200C>G|837|PE_PGRS4|protein_coding|CODING|YP_177708.1|1|1)	G	PE_PGRS4
gi|448814763|ref|NC_000962.3|	337876	missense_variant	missense_variant(MODERATE|MISSENSE|Ctc/Ttc|p.Leu400Phe/c.1198C>T|837|PE_PGRS4|protein_coding|CODING|YP_177708.1|1|1)	G	PE_PGRS4
gi|448814763|ref|NC_000962.3|	337877	synonymous_variant	synonymous_variant(LOW|SILENT|ggG/ggT|p.Gly399Gly/c.1197G>T|837|PE_PGRS4|protein_coding|CODING|YP_177708.1|1|1)	C	PE_PGRS4
gi|448814763|ref|NC_000962.3|	337883	synonymous_variant	synonymous_variant(LOW|SILENT|gcG/gcA|p.Ala397Ala/c.1191G>A|837|PE_PGRS4|protein_coding|CODING|YP_177708.1|1|1)	C	PE_PGRS4
gi|448814763|ref|NC_000962.3|	337884	missense_variant	missense_variant(MODERATE|MISSENSE|gCg/gTg|p.Ala397Val/c.1190C>T|837|PE_PGRS4|protein_coding|CODING|YP_177708.1|1|1)	G	PE_PGRS4
gi|448814763|ref|NC_000962.3|	337885	missense_variant	missense_variant(MODERATE|MISSENSE|Gcg/Acg|p.Ala397Thr/c.1189G>A|837|PE_PGRS4|protein_coding|CODING|YP_177708.1|1|1)	C	PE_PGRS4
gi|448814763|ref|NC_000962.3|	337889	synonymous_variant	synonymous_variant(LOW|SILENT|ggC/ggT|p.Gly395Gly/c.1185C>T|837|PE_PGRS4|protein_coding|CODING|YP_177708.1|1|1)	G	PE_PGRS4
gi|448814763|ref|NC_000962.3|	337898	synonymous_variant	synonymous_variant(LOW|SILENT|ggT/ggC|p.Gly392Gly/c.1176T>C|837|PE_PGRS4|protein_coding|CODING|YP_177708.1|1|1)	A	PE_PGRS4
gi|448814763|ref|NC_000962.3|	337904	synonymous_variant	synonymous_variant(LOW|SILENT|ggA/ggC|p.Gly390Gly/c.1170A>C|837|PE_PGRS4|protein_coding|CODING|YP_177708.1|1|1)	T	PE_PGRS4
gi|448814763|ref|NC_000962.3|	337946	synonymous_variant	synonymous_variant(LOW|SILENT|ggT/ggC|p.Gly376Gly/c.1128T>C|837|PE_PGRS4|protein_coding|CODING|YP_177708.1|1|1)	A	PE_PGRS4
gi|448814763|ref|NC_000962.3|	337952	synonymous_variant	synonymous_variant(LOW|SILENT|gcG/gcC|p.Ala374Ala/c.1122G>C|837|PE_PGRS4|protein_coding|CODING|YP_177708.1|1|1)	C	PE_PGRS4
gi|448814763|ref|NC_000962.3|	337954	missense_variant	missense_variant(MODERATE|MISSENSE|Gcg/Tcg|p.Ala374Ser/c.1120G>T|837|PE_PGRS4|protein_coding|CODING|YP_177708.1|1|1)	C	PE_PGRS4
gi|448814763|ref|NC_000962.3|	337955	synonymous_variant	synonymous_variant(LOW|SILENT|ggG/ggC|p.Gly373Gly/c.1119G>C|837|PE_PGRS4|protein_coding|CODING|YP_177708.1|1|1)	C	PE_PGRS4
gi|448814763|ref|NC_000962.3|	337959	missense_variant	missense_variant(MODERATE|MISSENSE|aTc/aAc|p.Ile372Asn/c.1115T>A|837|PE_PGRS4|protein_coding|CODING|YP_177708.1|1|1)	A	PE_PGRS4
gi|448814763|ref|NC_000962.3|	337967	synonymous_variant	synonymous_variant(LOW|SILENT|ggT/ggC|p.Gly369Gly/c.1107T>C|837|PE_PGRS4|protein_coding|CODING|YP_177708.1|1|1)	A	PE_PGRS4
gi|448814763|ref|NC_000962.3|	337970	synonymous_variant	synonymous_variant(LOW|SILENT|gcG/gcC|p.Ala368Ala/c.1104G>C|837|PE_PGRS4|protein_coding|CODING|YP_177708.1|1|1)	C	PE_PGRS4
gi|448814763|ref|NC_000962.3|	337973	missense_variant	missense_variant(MODERATE|MISSENSE|aaG/aaC|p.Lys367Asn/c.1101G>C|837|PE_PGRS4|protein_coding|CODING|YP_177708.1|1|1)	C	PE_PGRS4
gi|448814763|ref|NC_000962.3|	337976	synonymous_variant	synonymous_variant(LOW|SILENT|ggA/ggC|p.Gly366Gly/c.1098A>C|837|PE_PGRS4|protein_coding|CODING|YP_177708.1|1|1)	T	PE_PGRS4
gi|448814763|ref|NC_000962.3|	337984	missense_variant	missense_variant(MODERATE|MISSENSE|Gcc/Acc|p.Ala364Thr/c.1090G>A|837|PE_PGRS4|protein_coding|CODING|YP_177708.1|1|1)	C	PE_PGRS4
gi|448814763|ref|NC_000962.3|	337988	synonymous_variant	synonymous_variant(LOW|SILENT|ggC/ggA|p.Gly362Gly/c.1086C>A|837|PE_PGRS4|protein_coding|CODING|YP_177708.1|1|1)	G	PE_PGRS4
gi|448814763|ref|NC_000962.3|	337991	synonymous_variant	synonymous_variant(LOW|SILENT|gcG/gcA|p.Ala361Ala/c.1083G>A|837|PE_PGRS4|protein_coding|CODING|YP_177708.1|1|1)	C	PE_PGRS4
gi|448814763|ref|NC_000962.3|	337992	missense_variant	missense_variant(MODERATE|MISSENSE|gCg/gTg|p.Ala361Val/c.1082C>T|837|PE_PGRS4|protein_coding|CODING|YP_177708.1|1|1)	G	PE_PGRS4
gi|448814763|ref|NC_000962.3|	337993	missense_variant	missense_variant(MODERATE|MISSENSE|Gcg/Acg|p.Ala361Thr/c.1081G>A|837|PE_PGRS4|protein_coding|CODING|YP_177708.1|1|1)	C	PE_PGRS4
gi|448814763|ref|NC_000962.3|	338002	missense_variant	missense_variant(MODERATE|MISSENSE|Gcc/Acc|p.Ala358Thr/c.1072G>A|837|PE_PGRS4|protein_coding|CODING|YP_177708.1|1|1)	C	PE_PGRS4
gi|448814763|ref|NC_000962.3|	338004	missense_variant	missense_variant(MODERATE|MISSENSE|gAc/gCc|p.Asp357Ala/c.1070A>C|837|PE_PGRS4|protein_coding|CODING|YP_177708.1|1|1)	T	PE_PGRS4
gi|448814763|ref|NC_000962.3|	338005	missense_variant	missense_variant(MODERATE|MISSENSE|Gac/Aac|p.Asp357Asn/c.1069G>A|837|PE_PGRS4|protein_coding|CODING|YP_177708.1|1|1)	C	PE_PGRS4
gi|448814763|ref|NC_000962.3|	338007	missense_variant	missense_variant(MODERATE|MISSENSE|tTc/tGc|p.Phe356Cys/c.1067T>G|837|PE_PGRS4|protein_coding|CODING|YP_177708.1|1|1)	A	PE_PGRS4
gi|448814763|ref|NC_000962.3|	338008	missense_variant	missense_variant(MODERATE|MISSENSE|Ttc/Ctc|p.Phe356Leu/c.1066T>C|837|PE_PGRS4|protein_coding|CODING|YP_177708.1|1|1)	A	PE_PGRS4
gi|448814763|ref|NC_000962.3|	338012	synonymous_variant	synonymous_variant(LOW|SILENT|ctG/ctC|p.Leu354Leu/c.1062G>C|837|PE_PGRS4|protein_coding|CODING|YP_177708.1|1|1)	C	PE_PGRS4
gi|448814763|ref|NC_000962.3|	338014	synonymous_variant	synonymous_variant(LOW|SILENT|Ctg/Ttg|p.Leu354Leu/c.1060C>T|837|PE_PGRS4|protein_coding|CODING|YP_177708.1|1|1)	G	PE_PGRS4
gi|448814763|ref|NC_000962.3|	338020	missense_variant	missense_variant(MODERATE|MISSENSE|Tgc/Ggc|p.Cys352Gly/c.1054T>G|837|PE_PGRS4|protein_coding|CODING|YP_177708.1|1|1)	A	PE_PGRS4
gi|448814763|ref|NC_000962.3|	338022	missense_variant	missense_variant(MODERATE|MISSENSE|gTc/gCc|p.Val351Ala/c.1052T>C|837|PE_PGRS4|protein_coding|CODING|YP_177708.1|1|1)	A	PE_PGRS4
gi|448814763|ref|NC_000962.3|	338048	missense_variant	missense_variant(MODERATE|MISSENSE|ttG/ttC|p.Leu342Phe/c.1026G>C|837|PE_PGRS4|protein_coding|CODING|YP_177708.1|1|1)	C	PE_PGRS4
gi|448814763|ref|NC_000962.3|	338052	missense_variant	missense_variant(MODERATE|MISSENSE|aCg/aTg|p.Thr341Met/c.1022C>T|837|PE_PGRS4|protein_coding|CODING|YP_177708.1|1|1)	G	PE_PGRS4
gi|448814763|ref|NC_000962.3|	338176	missense_variant	missense_variant(MODERATE|MISSENSE|Aac/Gac|p.Asn300Asp/c.898A>G|837|PE_PGRS4|protein_coding|CODING|YP_177708.1|1|1)	T	PE_PGRS4
gi|448814763|ref|NC_000962.3|	338192	synonymous_variant	synonymous_variant(LOW|SILENT|atA/atT|p.Ile294Ile/c.882A>T|837|PE_PGRS4|protein_coding|CODING|YP_177708.1|1|1)	T	PE_PGRS4
gi|448814763|ref|NC_000962.3|	338199	missense_variant	missense_variant(MODERATE|MISSENSE|aCg/aAg|p.Thr292Lys/c.875C>A|837|PE_PGRS4|protein_coding|CODING|YP_177708.1|1|1)	G	PE_PGRS4
gi|448814763|ref|NC_000962.3|	338200	missense_variant	missense_variant(MODERATE|MISSENSE|Acg/Gcg|p.Thr292Ala/c.874A>G|837|PE_PGRS4|protein_coding|CODING|YP_177708.1|1|1)	T	PE_PGRS4
gi|448814763|ref|NC_000962.3|	338253	missense_variant	missense_variant(MODERATE|MISSENSE|gAt/gGt|p.Asp274Gly/c.821A>G|837|PE_PGRS4|protein_coding|CODING|YP_177708.1|1|1)	T	PE_PGRS4
gi|448814763|ref|NC_000962.3|	338618	synonymous_variant	synonymous_variant(LOW|SILENT|ggG/ggC|p.Gly152Gly/c.456G>C|837|PE_PGRS4|protein_coding|CODING|YP_177708.1|1|1)	C	PE_PGRS4
gi|448814763|ref|NC_000962.3|	338648	synonymous_variant	synonymous_variant(LOW|SILENT|ggA/ggC|p.Gly142Gly/c.426A>C|837|PE_PGRS4|protein_coding|CODING|YP_177708.1|1|1)	T	PE_PGRS4
gi|448814763|ref|NC_000962.3|	338669	synonymous_variant	synonymous_variant(LOW|SILENT|ttA/ttG|p.Leu135Leu/c.405A>G|837|PE_PGRS4|protein_coding|CODING|YP_177708.1|1|1)	T	PE_PGRS4
gi|448814763|ref|NC_000962.3|	338682	missense_variant	missense_variant(MODERATE|MISSENSE|gAc/gCc|p.Asp131Ala/c.392A>C|837|PE_PGRS4|protein_coding|CODING|YP_177708.1|1|1)	T	PE_PGRS4
gi|448814763|ref|NC_000962.3|	338683	missense_variant	missense_variant(MODERATE|MISSENSE|Gac/Cac|p.Asp131His/c.391G>C|837|PE_PGRS4|protein_coding|CODING|YP_177708.1|1|1)	C	PE_PGRS4
gi|448814763|ref|NC_000962.3|	338685	missense_variant	missense_variant(MODERATE|MISSENSE|gGg/gCg|p.Gly130Ala/c.389G>C|837|PE_PGRS4|protein_coding|CODING|YP_177708.1|1|1)	C	PE_PGRS4
gi|448814763|ref|NC_000962.3|	338690	synonymous_variant	synonymous_variant(LOW|SILENT|aaT/aaC|p.Asn128Asn/c.384T>C|837|PE_PGRS4|protein_coding|CODING|YP_177708.1|1|1)	A	PE_PGRS4
gi|448814763|ref|NC_000962.3|	338692	missense_variant	missense_variant(MODERATE|MISSENSE|Aat/Gat|p.Asn128Asp/c.382A>G|837|PE_PGRS4|protein_coding|CODING|YP_177708.1|1|1)	T	PE_PGRS4
gi|448814763|ref|NC_000962.3|	338719	missense_variant	missense_variant(MODERATE|MISSENSE|Acc/Gcc|p.Thr119Ala/c.355A>G|837|PE_PGRS4|protein_coding|CODING|YP_177708.1|1|1)	T	PE_PGRS4
gi|448814763|ref|NC_000962.3|	338768	synonymous_variant	synonymous_variant(LOW|SILENT|atC/atT|p.Ile102Ile/c.306C>T|837|PE_PGRS4|protein_coding|CODING|YP_177708.1|1|1)	G	PE_PGRS4
gi|448814763|ref|NC_000962.3|	338774	synonymous_variant	synonymous_variant(LOW|SILENT|gcC/gcT|p.Ala100Ala/c.300C>T|837|PE_PGRS4|protein_coding|CODING|YP_177708.1|1|1)	G	PE_PGRS4
gi|448814763|ref|NC_000962.3|	338775	missense_variant	missense_variant(MODERATE|MISSENSE|gCc/gAc|p.Ala100Asp/c.299C>A|837|PE_PGRS4|protein_coding|CODING|YP_177708.1|1|1)	G	PE_PGRS4
gi|448814763|ref|NC_000962.3|	338777	synonymous_variant	synonymous_variant(LOW|SILENT|ctC/ctG|p.Leu99Leu/c.297C>G|837|PE_PGRS4|protein_coding|CODING|YP_177708.1|1|1)	G	PE_PGRS4
gi|448814763|ref|NC_000962.3|	338789	synonymous_variant	synonymous_variant(LOW|SILENT|acC/acG|p.Thr95Thr/c.285C>G|837|PE_PGRS4|protein_coding|CODING|YP_177708.1|1|1)	G	PE_PGRS4
gi|448814763|ref|NC_000962.3|	338790	missense_variant	missense_variant(MODERATE|MISSENSE|aCc/aTc|p.Thr95Ile/c.284C>T|837|PE_PGRS4|protein_coding|CODING|YP_177708.1|1|1)	G	PE_PGRS4
gi|448814763|ref|NC_000962.3|	338791	missense_variant	missense_variant(MODERATE|MISSENSE|Acc/Gcc|p.Thr95Ala/c.283A>G|837|PE_PGRS4|protein_coding|CODING|YP_177708.1|1|1)	T	PE_PGRS4
gi|448814763|ref|NC_000962.3|	338792	synonymous_variant	synonymous_variant(LOW|SILENT|gcC/gcG|p.Ala94Ala/c.282C>G|837|PE_PGRS4|protein_coding|CODING|YP_177708.1|1|1)	G	PE_PGRS4
gi|448814763|ref|NC_000962.3|	338810	synonymous_variant	synonymous_variant(LOW|SILENT|gcC/gcG|p.Ala88Ala/c.264C>G|837|PE_PGRS4|protein_coding|CODING|YP_177708.1|1|1)	G	PE_PGRS4
gi|448814763|ref|NC_000962.3|	338813	synonymous_variant	synonymous_variant(LOW|SILENT|taC/taT|p.Tyr87Tyr/c.261C>T|837|PE_PGRS4|protein_coding|CODING|YP_177708.1|1|1)	G	PE_PGRS4
gi|448814763|ref|NC_000962.3|	338816	synonymous_variant	synonymous_variant(LOW|SILENT|gcG/gcC|p.Ala86Ala/c.258G>C|837|PE_PGRS4|protein_coding|CODING|YP_177708.1|1|1)	C	PE_PGRS4
gi|448814763|ref|NC_000962.3|	338837	synonymous_variant	synonymous_variant(LOW|SILENT|gcG/gcA|p.Ala79Ala/c.237G>A|837|PE_PGRS4|protein_coding|CODING|YP_177708.1|1|1)	C	PE_PGRS4
gi|448814763|ref|NC_000962.3|	338844	missense_variant	missense_variant(MODERATE|MISSENSE|gTg/gCg|p.Val77Ala/c.230T>C|837|PE_PGRS4|protein_coding|CODING|YP_177708.1|1|1)	A	PE_PGRS4
gi|448814763|ref|NC_000962.3|	338845	missense_variant	missense_variant(MODERATE|MISSENSE|Gtg/Atg|p.Val77Met/c.229G>A|837|PE_PGRS4|protein_coding|CODING|YP_177708.1|1|1)	C	PE_PGRS4
gi|448814763|ref|NC_000962.3|	338876	synonymous_variant	synonymous_variant(LOW|SILENT|agC/agT|p.Ser66Ser/c.198C>T|837|PE_PGRS4|protein_coding|CODING|YP_177708.1|1|1)	G	PE_PGRS4
gi|448814763|ref|NC_000962.3|	338903	synonymous_variant	synonymous_variant(LOW|SILENT|gcC/gcG|p.Ala57Ala/c.171C>G|837|PE_PGRS4|protein_coding|CODING|YP_177708.1|1|1)	G	PE_PGRS4
gi|448814763|ref|NC_000962.3|	338918	synonymous_variant	synonymous_variant(LOW|SILENT|gcG/gcC|p.Ala52Ala/c.156G>C|837|PE_PGRS4|protein_coding|CODING|YP_177708.1|1|1)	C	PE_PGRS4
gi|448814763|ref|NC_000962.3|	338921	synonymous_variant	synonymous_variant(LOW|SILENT|gtT/gtC|p.Val51Val/c.153T>C|837|PE_PGRS4|protein_coding|CODING|YP_177708.1|1|1)	A	PE_PGRS4
gi|448814763|ref|NC_000962.3|	338923	missense_variant	missense_variant(MODERATE|MISSENSE|Gtt/Att|p.Val51Ile/c.151G>A|837|PE_PGRS4|protein_coding|CODING|YP_177708.1|1|1)	C	PE_PGRS4
gi|448814763|ref|NC_000962.3|	338924	synonymous_variant	synonymous_variant(LOW|SILENT|gcG/gcC|p.Ala50Ala/c.150G>C|837|PE_PGRS4|protein_coding|CODING|YP_177708.1|1|1)	C	PE_PGRS4
gi|448814763|ref|NC_000962.3|	338927	synonymous_variant	synonymous_variant(LOW|SILENT|acG/acA|p.Thr49Thr/c.147G>A|837|PE_PGRS4|protein_coding|CODING|YP_177708.1|1|1)	C	PE_PGRS4
gi|448814763|ref|NC_000962.3|	338933	synonymous_variant	synonymous_variant(LOW|SILENT|gtC/gtG|p.Val47Val/c.141C>G|837|PE_PGRS4|protein_coding|CODING|YP_177708.1|1|1)	G	PE_PGRS4
gi|448814763|ref|NC_000962.3|	338936	synonymous_variant	synonymous_variant(LOW|SILENT|gaA/gaG|p.Glu46Glu/c.138A>G|837|PE_PGRS4|protein_coding|CODING|YP_177708.1|1|1)	T	PE_PGRS4
gi|448814763|ref|NC_000962.3|	338939	synonymous_variant	synonymous_variant(LOW|SILENT|gaT/gaC|p.Asp45Asp/c.135T>C|837|PE_PGRS4|protein_coding|CODING|YP_177708.1|1|1)	A	PE_PGRS4
gi|448814763|ref|NC_000962.3|	338945	synonymous_variant	synonymous_variant(LOW|SILENT|ggT/ggC|p.Gly43Gly/c.129T>C|837|PE_PGRS4|protein_coding|CODING|YP_177708.1|1|1)	A	PE_PGRS4
gi|448814763|ref|NC_000962.3|	338954	synonymous_variant	synonymous_variant(LOW|SILENT|ctG/ctA|p.Leu40Leu/c.120G>A|837|PE_PGRS4|protein_coding|CODING|YP_177708.1|1|1)	C	PE_PGRS4
gi|448814763|ref|NC_000962.3|	338956	missense_variant	missense_variant(MODERATE|MISSENSE|Ctg/Atg|p.Leu40Met/c.118C>A|837|PE_PGRS4|protein_coding|CODING|YP_177708.1|1|1)	G	PE_PGRS4
gi|448814763|ref|NC_000962.3|	338960	synonymous_variant	synonymous_variant(LOW|SILENT|gcA/gcG|p.Ala38Ala/c.114A>G|837|PE_PGRS4|protein_coding|CODING|YP_177708.1|1|1)	T	PE_PGRS4
gi|448814763|ref|NC_000962.3|	338963	synonymous_variant	synonymous_variant(LOW|SILENT|acA/acG|p.Thr37Thr/c.111A>G|837|PE_PGRS4|protein_coding|CODING|YP_177708.1|1|1)	T	PE_PGRS4
gi|448814763|ref|NC_000962.3|	338984	synonymous_variant	synonymous_variant(LOW|SILENT|gcG/gcA|p.Ala30Ala/c.90G>A|837|PE_PGRS4|protein_coding|CODING|YP_177708.1|1|1)	C	PE_PGRS4
gi|448814763|ref|NC_000962.3|	338990	synonymous_variant	synonymous_variant(LOW|SILENT|gcC/gcA|p.Ala28Ala/c.84C>A|837|PE_PGRS4|protein_coding|CODING|YP_177708.1|1|1)	G	PE_PGRS4
gi|448814763|ref|NC_000962.3|	338997	missense_variant	missense_variant(MODERATE|MISSENSE|gCc/gGc|p.Ala26Gly/c.77C>G|837|PE_PGRS4|protein_coding|CODING|YP_177708.1|1|1)	G	PE_PGRS4
gi|448814763|ref|NC_000962.3|	338998	missense_variant	missense_variant(MODERATE|MISSENSE|Gcc/Acc|p.Ala26Thr/c.76G>A|837|PE_PGRS4|protein_coding|CODING|YP_177708.1|1|1)	C	PE_PGRS4
gi|448814763|ref|NC_000962.3|	339008	synonymous_variant	synonymous_variant(LOW|SILENT|gaG/gaA|p.Glu22Glu/c.66G>A|837|PE_PGRS4|protein_coding|CODING|YP_177708.1|1|1)	C	PE_PGRS4
gi|448814763|ref|NC_000962.3|	339009	missense_variant	missense_variant(MODERATE|MISSENSE|gAg/gGg|p.Glu22Gly/c.65A>G|837|PE_PGRS4|protein_coding|CODING|YP_177708.1|1|1)	T	PE_PGRS4
gi|448814763|ref|NC_000962.3|	339086	intergenic_region	intergenic_region(MODIFIER||||||||||1)	A
gi|448814763|ref|NC_000962.3|	339086	upstream_gene_variant	upstream_gene_variant(MODIFIER||13||837|PE_PGRS4|protein_coding|CODING|YP_177708.1||1)	A	PE_PGRS4
gi|448814763|ref|NC_000962.3|	339088	intergenic_region	intergenic_region(MODIFIER||||||||||1)	T
gi|448814763|ref|NC_000962.3|	339088	upstream_gene_variant	upstream_gene_variant(MODIFIER||15||837|PE_PGRS4|protein_coding|CODING|YP_177708.1||1)	T	PE_PGRS4
gi|448814763|ref|NC_000962.3|	339089	intergenic_region	intergenic_region(MODIFIER||||||||||1)	A
gi|448814763|ref|NC_000962.3|	339089	upstream_gene_variant	upstream_gene_variant(MODIFIER||16||837|PE_PGRS4|protein_coding|CODING|YP_177708.1||1)	A	PE_PGRS4
gi|448814763|ref|NC_000962.3|	339090	intergenic_region	intergenic_region(MODIFIER||||||||||1)	C
gi|448814763|ref|NC_000962.3|	339090	upstream_gene_variant	upstream_gene_variant(MODIFIER||17||837|PE_PGRS4|protein_coding|CODING|YP_177708.1||1)	C	PE_PGRS4
gi|448814763|ref|NC_000962.3|	339095	intergenic_region	intergenic_region(MODIFIER||||||||||1)	G
gi|448814763|ref|NC_000962.3|	339095	upstream_gene_variant	upstream_gene_variant(MODIFIER||22||837|PE_PGRS4|protein_coding|CODING|YP_177708.1||1)	G	PE_PGRS4
gi|448814763|ref|NC_000962.3|	339107	intergenic_region	intergenic_region(MODIFIER||||||||||1)	A
gi|448814763|ref|NC_000962.3|	339107	upstream_gene_variant	upstream_gene_variant(MODIFIER||34||837|PE_PGRS4|protein_coding|CODING|YP_177708.1||1)	A	PE_PGRS4
gi|448814763|ref|NC_000962.3|	339108	intergenic_region	intergenic_region(MODIFIER||||||||||1)	T
gi|448814763|ref|NC_000962.3|	339108	upstream_gene_variant	upstream_gene_variant(MODIFIER||35||837|PE_PGRS4|protein_coding|CODING|YP_177708.1||1)	T	PE_PGRS4
gi|448814763|ref|NC_000962.3|	339116	intergenic_region	intergenic_region(MODIFIER||||||||||1)	C
gi|448814763|ref|NC_000962.3|	339116	upstream_gene_variant	upstream_gene_variant(MODIFIER||43||837|PE_PGRS4|protein_coding|CODING|YP_177708.1||1)	C	PE_PGRS4
gi|448814763|ref|NC_000962.3|	340372	missense_variant	missense_variant(MODERATE|MISSENSE|Tcg/Ccg|p.Ser337Pro/c.1009T>C|536|PPE3|protein_coding|CODING|YP_177709.1|1|1)	T	PPE3
gi|448814763|ref|NC_000962.3|	342340	synonymous_variant	synonymous_variant(LOW|SILENT|Ctg/Ttg|p.Leu71Leu/c.211C>T|631|eccA3|protein_coding|CODING|NP_214796.1|1|1)	C	eccA3
gi|448814763|ref|NC_000962.3|	346275	missense_variant	missense_variant(MODERATE|MISSENSE|cCg/cGg|p.Pro214Arg/c.641C>G|1330|eccC3|protein_coding|CODING|NP_214798.1|1|1|WARNING_TRANSCRIPT_NO_START_CODON)	C	eccC3
gi|448814763|ref|NC_000962.3|	352181	synonymous_variant	synonymous_variant(LOW|SILENT|acG/acC|p.Thr11Thr/c.33G>C|295|espG3|protein_coding|CODING|NP_214803.1|1|1)	G	espG3
gi|448814763|ref|NC_000962.3|	356528	missense_variant	missense_variant(MODERATE|MISSENSE|Aat/Gat|p.Asn217Asp/c.649A>G|331|eccE3|protein_coding|CODING|NP_214806.1|1|1)	A	eccE3
gi|448814763|ref|NC_000962.3|	356717	missense_variant	missense_variant(MODERATE|MISSENSE|Aac/Gac|p.Asn280Asp/c.838A>G|331|eccE3|protein_coding|CODING|NP_214806.1|1|1)	A	eccE3
gi|448814763|ref|NC_000962.3|	360810	missense_variant	missense_variant(MODERATE|MISSENSE|Cca/Tca|p.Pro116Ser/c.346C>T|465|atsG|protein_coding|CODING|YP_177712.1|1|1|WARNING_TRANSCRIPT_NO_START_CODON)	G	atsG
gi|448814763|ref|NC_000962.3|	361914	missense_variant	missense_variant(MODERATE|MISSENSE|gCc/gGc|p.Ala194Gly/c.581C>G|591|PE_PGRS5|protein_coding|CODING|YP_177713.1|1|1|WARNING_TRANSCRIPT_NO_START_CODON)	C	PE_PGRS5
gi|448814763|ref|NC_000962.3|	361922	missense_variant	missense_variant(MODERATE|MISSENSE|Atc/Gtc|p.Ile197Val/c.589A>G|591|PE_PGRS5|protein_coding|CODING|YP_177713.1|1|1|WARNING_TRANSCRIPT_NO_START_CODON)	A	PE_PGRS5
gi|448814763|ref|NC_000962.3|	361923	missense_variant	missense_variant(MODERATE|MISSENSE|aTc/aGc|p.Ile197Ser/c.590T>G|591|PE_PGRS5|protein_coding|CODING|YP_177713.1|1|1|WARNING_TRANSCRIPT_NO_START_CODON)	T	PE_PGRS5
gi|448814763|ref|NC_000962.3|	361948	synonymous_variant	synonymous_variant(LOW|SILENT|ggT/ggG|p.Gly205Gly/c.615T>G|591|PE_PGRS5|protein_coding|CODING|YP_177713.1|1|1|WARNING_TRANSCRIPT_NO_START_CODON)	T	PE_PGRS5
gi|448814763|ref|NC_000962.3|	361950	missense_variant	missense_variant(MODERATE|MISSENSE|cTc/cCc|p.Leu206Pro/c.617T>C|591|PE_PGRS5|protein_coding|CODING|YP_177713.1|1|1|WARNING_TRANSCRIPT_NO_START_CODON)	T	PE_PGRS5
gi|448814763|ref|NC_000962.3|	361985	missense_variant	missense_variant(MODERATE|MISSENSE|Ttc/Gtc|p.Phe218Val/c.652T>G|591|PE_PGRS5|protein_coding|CODING|YP_177713.1|1|1|WARNING_TRANSCRIPT_NO_START_CODON)	T	PE_PGRS5
gi|448814763|ref|NC_000962.3|	362012	missense_variant	missense_variant(MODERATE|MISSENSE|Atg/Gtg|p.Met227Val/c.679A>G|591|PE_PGRS5|protein_coding|CODING|YP_177713.1|1|1|WARNING_TRANSCRIPT_NO_START_CODON)	A	PE_PGRS5
gi|448814763|ref|NC_000962.3|	362069	missense_variant	missense_variant(MODERATE|MISSENSE|Gtc/Atc|p.Val246Ile/c.736G>A|591|PE_PGRS5|protein_coding|CODING|YP_177713.1|1|1|WARNING_TRANSCRIPT_NO_START_CODON)	G	PE_PGRS5
gi|448814763|ref|NC_000962.3|	362096	missense_variant	missense_variant(MODERATE|MISSENSE|Ggc/Agc|p.Gly255Ser/c.763G>A|591|PE_PGRS5|protein_coding|CODING|YP_177713.1|1|1|WARNING_TRANSCRIPT_NO_START_CODON)	G	PE_PGRS5
gi|448814763|ref|NC_000962.3|	362137	synonymous_variant	synonymous_variant(LOW|SILENT|ggC/ggG|p.Gly268Gly/c.804C>G|591|PE_PGRS5|protein_coding|CODING|YP_177713.1|1|1|WARNING_TRANSCRIPT_NO_START_CODON)	C	PE_PGRS5
gi|448814763|ref|NC_000962.3|	362188	synonymous_variant	synonymous_variant(LOW|SILENT|ggT/ggG|p.Gly285Gly/c.855T>G|591|PE_PGRS5|protein_coding|CODING|YP_177713.1|1|1|WARNING_TRANSCRIPT_NO_START_CODON)	T	PE_PGRS5
gi|448814763|ref|NC_000962.3|	362234	missense_variant	missense_variant(MODERATE|MISSENSE|Acc/Gcc|p.Thr301Ala/c.901A>G|591|PE_PGRS5|protein_coding|CODING|YP_177713.1|1|1|WARNING_TRANSCRIPT_NO_START_CODON)	A	PE_PGRS5
gi|448814763|ref|NC_000962.3|	362237	missense_variant	missense_variant(MODERATE|MISSENSE|Ggg/Cgg|p.Gly302Arg/c.904G>C|591|PE_PGRS5|protein_coding|CODING|YP_177713.1|1|1|WARNING_TRANSCRIPT_NO_START_CODON)	G	PE_PGRS5
gi|448814763|ref|NC_000962.3|	362353	missense_variant	missense_variant(MODERATE|MISSENSE|aaT/aaG|p.Asn340Lys/c.1020T>G|591|PE_PGRS5|protein_coding|CODING|YP_177713.1|1|1|WARNING_TRANSCRIPT_NO_START_CODON)	T	PE_PGRS5
gi|448814763|ref|NC_000962.3|	362379	missense_variant	missense_variant(MODERATE|MISSENSE|gTc/gGc|p.Val349Gly/c.1046T>G|591|PE_PGRS5|protein_coding|CODING|YP_177713.1|1|1|WARNING_TRANSCRIPT_NO_START_CODON)	T	PE_PGRS5
gi|448814763|ref|NC_000962.3|	362383	synonymous_variant	synonymous_variant(LOW|SILENT|ggT/ggG|p.Gly350Gly/c.1050T>G|591|PE_PGRS5|protein_coding|CODING|YP_177713.1|1|1|WARNING_TRANSCRIPT_NO_START_CODON)	T	PE_PGRS5
gi|448814763|ref|NC_000962.3|	362395	synonymous_variant	synonymous_variant(LOW|SILENT|ggT/ggG|p.Gly354Gly/c.1062T>G|591|PE_PGRS5|protein_coding|CODING|YP_177713.1|1|1|WARNING_TRANSCRIPT_NO_START_CODON)	T	PE_PGRS5
gi|448814763|ref|NC_000962.3|	362415	missense_variant	missense_variant(MODERATE|MISSENSE|cAc/cCc|p.His361Pro/c.1082A>C|591|PE_PGRS5|protein_coding|CODING|YP_177713.1|1|1|WARNING_TRANSCRIPT_NO_START_CODON)	A	PE_PGRS5
gi|448814763|ref|NC_000962.3|	362418	missense_variant	missense_variant(MODERATE|MISSENSE|gTc/gGc|p.Val362Gly/c.1085T>G|591|PE_PGRS5|protein_coding|CODING|YP_177713.1|1|1|WARNING_TRANSCRIPT_NO_START_CODON)	T	PE_PGRS5
gi|448814763|ref|NC_000962.3|	362514	missense_variant	missense_variant(MODERATE|MISSENSE|gTt/gGt|p.Val394Gly/c.1181T>G|591|PE_PGRS5|protein_coding|CODING|YP_177713.1|1|1|WARNING_TRANSCRIPT_NO_START_CODON)	T	PE_PGRS5
gi|448814763|ref|NC_000962.3|	362522	missense_variant	missense_variant(MODERATE|MISSENSE|Ggc/Agc|p.Gly397Ser/c.1189G>A|591|PE_PGRS5|protein_coding|CODING|YP_177713.1|1|1|WARNING_TRANSCRIPT_NO_START_CODON)	G	PE_PGRS5
gi|448814763|ref|NC_000962.3|	362551	synonymous_variant	synonymous_variant(LOW|SILENT|ggT/ggG|p.Gly406Gly/c.1218T>G|591|PE_PGRS5|protein_coding|CODING|YP_177713.1|1|1|WARNING_TRANSCRIPT_NO_START_CODON)	T	PE_PGRS5
gi|448814763|ref|NC_000962.3|	362562	missense_variant	missense_variant(MODERATE|MISSENSE|gAc/gGc|p.Asp410Gly/c.1229A>G|591|PE_PGRS5|protein_coding|CODING|YP_177713.1|1|1|WARNING_TRANSCRIPT_NO_START_CODON)	A	PE_PGRS5
gi|448814763|ref|NC_000962.3|	362605	synonymous_variant	synonymous_variant(LOW|SILENT|ggC/ggG|p.Gly424Gly/c.1272C>G|591|PE_PGRS5|protein_coding|CODING|YP_177713.1|1|1|WARNING_TRANSCRIPT_NO_START_CODON)	C	PE_PGRS5
gi|448814763|ref|NC_000962.3|	362609	missense_variant	missense_variant(MODERATE|MISSENSE|Cgc/Ggc|p.Arg426Gly/c.1276C>G|591|PE_PGRS5|protein_coding|CODING|YP_177713.1|1|1|WARNING_TRANSCRIPT_NO_START_CODON)	C	PE_PGRS5
gi|448814763|ref|NC_000962.3|	362614	synonymous_variant	synonymous_variant(LOW|SILENT|ggC/ggG|p.Gly427Gly/c.1281C>G|591|PE_PGRS5|protein_coding|CODING|YP_177713.1|1|1|WARNING_TRANSCRIPT_NO_START_CODON)	C	PE_PGRS5
gi|448814763|ref|NC_000962.3|	362617	synonymous_variant	synonymous_variant(LOW|SILENT|ggC/ggG|p.Gly428Gly/c.1284C>G|591|PE_PGRS5|protein_coding|CODING|YP_177713.1|1|1|WARNING_TRANSCRIPT_NO_START_CODON)	C	PE_PGRS5
gi|448814763|ref|NC_000962.3|	362618	missense_variant	missense_variant(MODERATE|MISSENSE|Aac/Cac|p.Asn429His/c.1285A>C|591|PE_PGRS5|protein_coding|CODING|YP_177713.1|1|1|WARNING_TRANSCRIPT_NO_START_CODON)	A	PE_PGRS5
gi|448814763|ref|NC_000962.3|	362623	synonymous_variant	synonymous_variant(LOW|SILENT|ggT/ggG|p.Gly430Gly/c.1290T>G|591|PE_PGRS5|protein_coding|CODING|YP_177713.1|1|1|WARNING_TRANSCRIPT_NO_START_CODON)	T	PE_PGRS5
gi|448814763|ref|NC_000962.3|	362626	synonymous_variant	synonymous_variant(LOW|SILENT|ggT/ggG|p.Gly431Gly/c.1293T>G|591|PE_PGRS5|protein_coding|CODING|YP_177713.1|1|1|WARNING_TRANSCRIPT_NO_START_CODON)	T	PE_PGRS5
gi|448814763|ref|NC_000962.3|	362637	missense_variant	missense_variant(MODERATE|MISSENSE|cTg/cGg|p.Leu435Arg/c.1304T>G|591|PE_PGRS5|protein_coding|CODING|YP_177713.1|1|1|WARNING_TRANSCRIPT_NO_START_CODON)	T	PE_PGRS5
gi|448814763|ref|NC_000962.3|	362639	missense_variant	missense_variant(MODERATE|MISSENSE|Tgg/Ggg|p.Trp436Gly/c.1306T>G|591|PE_PGRS5|protein_coding|CODING|YP_177713.1|1|1|WARNING_TRANSCRIPT_NO_START_CODON)	T	PE_PGRS5
gi|448814763|ref|NC_000962.3|	362642	missense_variant	missense_variant(MODERATE|MISSENSE|Atc/Gtc|p.Ile437Val/c.1309A>G|591|PE_PGRS5|protein_coding|CODING|YP_177713.1|1|1|WARNING_TRANSCRIPT_NO_START_CODON)	A	PE_PGRS5
gi|448814763|ref|NC_000962.3|	362658	missense_variant	missense_variant(MODERATE|MISSENSE|gAc/gCc|p.Asp442Ala/c.1325A>C|591|PE_PGRS5|protein_coding|CODING|YP_177713.1|1|1|WARNING_TRANSCRIPT_NO_START_CODON)	A	PE_PGRS5
gi|448814763|ref|NC_000962.3|	362658	missense_variant	missense_variant(MODERATE|MISSENSE|gAc/gGc|p.Asp442Gly/c.1325A>G|591|PE_PGRS5|protein_coding|CODING|YP_177713.1|1|1|WARNING_TRANSCRIPT_NO_START_CODON)	A	PE_PGRS5
gi|448814763|ref|NC_000962.3|	362662	synonymous_variant	synonymous_variant(LOW|SILENT|ggT/ggG|p.Gly443Gly/c.1329T>G|591|PE_PGRS5|protein_coding|CODING|YP_177713.1|1|1|WARNING_TRANSCRIPT_NO_START_CODON)	T	PE_PGRS5
gi|448814763|ref|NC_000962.3|	362665	synonymous_variant	synonymous_variant(LOW|SILENT|ggT/ggG|p.Gly444Gly/c.1332T>G|591|PE_PGRS5|protein_coding|CODING|YP_177713.1|1|1|WARNING_TRANSCRIPT_NO_START_CODON)	T	PE_PGRS5
gi|448814763|ref|NC_000962.3|	362667	missense_variant	missense_variant(MODERATE|MISSENSE|gCg/gGg|p.Ala445Gly/c.1334C>G|591|PE_PGRS5|protein_coding|CODING|YP_177713.1|1|1|WARNING_TRANSCRIPT_NO_START_CODON)	C	PE_PGRS5
gi|448814763|ref|NC_000962.3|	362674	synonymous_variant	synonymous_variant(LOW|SILENT|ggT/ggG|p.Gly447Gly/c.1341T>G|591|PE_PGRS5|protein_coding|CODING|YP_177713.1|1|1|WARNING_TRANSCRIPT_NO_START_CODON)	T	PE_PGRS5
gi|448814763|ref|NC_000962.3|	362676	missense_variant	missense_variant(MODERATE|MISSENSE|gTc/gGc|p.Val448Gly/c.1343T>G|591|PE_PGRS5|protein_coding|CODING|YP_177713.1|1|1|WARNING_TRANSCRIPT_NO_START_CODON)	T	PE_PGRS5
gi|448814763|ref|NC_000962.3|	362683	synonymous_variant	synonymous_variant(LOW|SILENT|ggT/ggG|p.Gly450Gly/c.1350T>G|591|PE_PGRS5|protein_coding|CODING|YP_177713.1|1|1|WARNING_TRANSCRIPT_NO_START_CODON)	T	PE_PGRS5
gi|448814763|ref|NC_000962.3|	362685	missense_variant	missense_variant(MODERATE|MISSENSE|gTc/gGc|p.Val451Gly/c.1352T>G|591|PE_PGRS5|protein_coding|CODING|YP_177713.1|1|1|WARNING_TRANSCRIPT_NO_START_CODON)	T	PE_PGRS5
gi|448814763|ref|NC_000962.3|	362694	missense_variant	missense_variant(MODERATE|MISSENSE|gCc/gGc|p.Ala454Gly/c.1361C>G|591|PE_PGRS5|protein_coding|CODING|YP_177713.1|1|1|WARNING_TRANSCRIPT_NO_START_CODON)	C	PE_PGRS5
gi|448814763|ref|NC_000962.3|	362698	synonymous_variant	synonymous_variant(LOW|SILENT|ggT/ggG|p.Gly455Gly/c.1365T>G|591|PE_PGRS5|protein_coding|CODING|YP_177713.1|1|1|WARNING_TRANSCRIPT_NO_START_CODON)	T	PE_PGRS5
gi|448814763|ref|NC_000962.3|	362700	missense_variant	missense_variant(MODERATE|MISSENSE|gCg/gGg|p.Ala456Gly/c.1367C>G|591|PE_PGRS5|protein_coding|CODING|YP_177713.1|1|1|WARNING_TRANSCRIPT_NO_START_CODON)	C	PE_PGRS5
gi|448814763|ref|NC_000962.3|	362704	synonymous_variant	synonymous_variant(LOW|SILENT|gcT/gcG|p.Ala457Ala/c.1371T>G|591|PE_PGRS5|protein_coding|CODING|YP_177713.1|1|1|WARNING_TRANSCRIPT_NO_START_CODON)	T	PE_PGRS5
gi|448814763|ref|NC_000962.3|	362707	synonymous_variant	synonymous_variant(LOW|SILENT|ggC/ggG|p.Gly458Gly/c.1374C>G|591|PE_PGRS5|protein_coding|CODING|YP_177713.1|1|1|WARNING_TRANSCRIPT_NO_START_CODON)	C	PE_PGRS5
gi|448814763|ref|NC_000962.3|	362709	missense_variant	missense_variant(MODERATE|MISSENSE|gCg/gGg|p.Ala459Gly/c.1376C>G|591|PE_PGRS5|protein_coding|CODING|YP_177713.1|1|1|WARNING_TRANSCRIPT_NO_START_CODON)	C	PE_PGRS5
gi|448814763|ref|NC_000962.3|	362711	missense_variant	missense_variant(MODERATE|MISSENSE|Atc/Ctc|p.Ile460Leu/c.1378A>C|591|PE_PGRS5|protein_coding|CODING|YP_177713.1|1|1|WARNING_TRANSCRIPT_NO_START_CODON)	A	PE_PGRS5
gi|448814763|ref|NC_000962.3|	362711	missense_variant	missense_variant(MODERATE|MISSENSE|Atc/Gtc|p.Ile460Val/c.1378A>G|591|PE_PGRS5|protein_coding|CODING|YP_177713.1|1|1|WARNING_TRANSCRIPT_NO_START_CODON)	A	PE_PGRS5
gi|448814763|ref|NC_000962.3|	362711	missense_variant	missense_variant(MODERATE|MISSENSE|Atc/Ttc|p.Ile460Phe/c.1378A>T|591|PE_PGRS5|protein_coding|CODING|YP_177713.1|1|1|WARNING_TRANSCRIPT_NO_START_CODON)	A	PE_PGRS5
gi|448814763|ref|NC_000962.3|	362712	missense_variant	missense_variant(MODERATE|MISSENSE|aTc/aGc|p.Ile460Ser/c.1379T>G|591|PE_PGRS5|protein_coding|CODING|YP_177713.1|1|1|WARNING_TRANSCRIPT_NO_START_CODON)	T	PE_PGRS5
gi|448814763|ref|NC_000962.3|	362719	synonymous_variant	synonymous_variant(LOW|SILENT|ggC/ggG|p.Gly462Gly/c.1386C>G|591|PE_PGRS5|protein_coding|CODING|YP_177713.1|1|1|WARNING_TRANSCRIPT_NO_START_CODON)	C	PE_PGRS5
gi|448814763|ref|NC_000962.3|	362720	missense_variant	missense_variant(MODERATE|MISSENSE|Cac/Aac|p.His463Asn/c.1387C>A|591|PE_PGRS5|protein_coding|CODING|YP_177713.1|1|1|WARNING_TRANSCRIPT_NO_START_CODON)	C	PE_PGRS5
gi|448814763|ref|NC_000962.3|	362721	missense_variant	missense_variant(MODERATE|MISSENSE|cAc/cCc|p.His463Pro/c.1388A>C|591|PE_PGRS5|protein_coding|CODING|YP_177713.1|1|1|WARNING_TRANSCRIPT_NO_START_CODON)	A	PE_PGRS5
gi|448814763|ref|NC_000962.3|	362721	missense_variant	missense_variant(MODERATE|MISSENSE|cAc/cGc|p.His463Arg/c.1388A>G|591|PE_PGRS5|protein_coding|CODING|YP_177713.1|1|1|WARNING_TRANSCRIPT_NO_START_CODON)	A	PE_PGRS5
gi|448814763|ref|NC_000962.3|	362725	synonymous_variant	synonymous_variant(LOW|SILENT|ggC/ggG|p.Gly464Gly/c.1392C>G|591|PE_PGRS5|protein_coding|CODING|YP_177713.1|1|1|WARNING_TRANSCRIPT_NO_START_CODON)	C	PE_PGRS5
gi|448814763|ref|NC_000962.3|	362730	missense_variant	missense_variant(MODERATE|MISSENSE|gAt/gGt|p.Asp466Gly/c.1397A>G|591|PE_PGRS5|protein_coding|CODING|YP_177713.1|1|1|WARNING_TRANSCRIPT_NO_START_CODON)	A	PE_PGRS5
gi|448814763|ref|NC_000962.3|	362734	synonymous_variant	synonymous_variant(LOW|SILENT|ggC/ggG|p.Gly467Gly/c.1401C>G|591|PE_PGRS5|protein_coding|CODING|YP_177713.1|1|1|WARNING_TRANSCRIPT_NO_START_CODON)	C	PE_PGRS5
gi|448814763|ref|NC_000962.3|	362745	missense_variant	missense_variant(MODERATE|MISSENSE|aAt/aCt|p.Asn471Thr/c.1412A>C|591|PE_PGRS5|protein_coding|CODING|YP_177713.1|1|1|WARNING_TRANSCRIPT_NO_START_CODON)	A	PE_PGRS5
gi|448814763|ref|NC_000962.3|	362747	missense_variant	missense_variant(MODERATE|MISSENSE|Acc/Gcc|p.Thr472Ala/c.1414A>G|591|PE_PGRS5|protein_coding|CODING|YP_177713.1|1|1|WARNING_TRANSCRIPT_NO_START_CODON)	A	PE_PGRS5
gi|448814763|ref|NC_000962.3|	362752	synonymous_variant	synonymous_variant(LOW|SILENT|ccT/ccG|p.Pro473Pro/c.1419T>G|591|PE_PGRS5|protein_coding|CODING|YP_177713.1|1|1|WARNING_TRANSCRIPT_NO_START_CODON)	T	PE_PGRS5
gi|448814763|ref|NC_000962.3|	362753	missense_variant	missense_variant(MODERATE|MISSENSE|Att/Ctt|p.Ile474Leu/c.1420A>C|591|PE_PGRS5|protein_coding|CODING|YP_177713.1|1|1|WARNING_TRANSCRIPT_NO_START_CODON)	A	PE_PGRS5
gi|448814763|ref|NC_000962.3|	362754	missense_variant	missense_variant(MODERATE|MISSENSE|aTt/aGt|p.Ile474Ser/c.1421T>G|591|PE_PGRS5|protein_coding|CODING|YP_177713.1|1|1|WARNING_TRANSCRIPT_NO_START_CODON)	T	PE_PGRS5
gi|448814763|ref|NC_000962.3|	362764	missense_variant	missense_variant(MODERATE|MISSENSE|agC/agG|p.Ser477Arg/c.1431C>G|591|PE_PGRS5|protein_coding|CODING|YP_177713.1|1|1|WARNING_TRANSCRIPT_NO_START_CODON)	C	PE_PGRS5
gi|448814763|ref|NC_000962.3|	362775	missense_variant	missense_variant(MODERATE|MISSENSE|gAc/gCc|p.Asp481Ala/c.1442A>C|591|PE_PGRS5|protein_coding|CODING|YP_177713.1|1|1|WARNING_TRANSCRIPT_NO_START_CODON)	A	PE_PGRS5
gi|448814763|ref|NC_000962.3|	362782	synonymous_variant	synonymous_variant(LOW|SILENT|ggT/ggG|p.Gly483Gly/c.1449T>G|591|PE_PGRS5|protein_coding|CODING|YP_177713.1|1|1|WARNING_TRANSCRIPT_NO_START_CODON)	T	PE_PGRS5
gi|448814763|ref|NC_000962.3|	362783	missense_variant	missense_variant(MODERATE|MISSENSE|Aag/Gag|p.Lys484Glu/c.1450A>G|591|PE_PGRS5|protein_coding|CODING|YP_177713.1|1|1|WARNING_TRANSCRIPT_NO_START_CODON)	A	PE_PGRS5
gi|448814763|ref|NC_000962.3|	362792	missense_variant	missense_variant(MODERATE|MISSENSE|Ctg/Gtg|p.Leu487Val/c.1459C>G|591|PE_PGRS5|protein_coding|CODING|YP_177713.1|1|1|WARNING_TRANSCRIPT_NO_START_CODON)	C	PE_PGRS5
gi|448814763|ref|NC_000962.3|	362793	missense_variant	missense_variant(MODERATE|MISSENSE|cTg/cGg|p.Leu487Arg/c.1460T>G|591|PE_PGRS5|protein_coding|CODING|YP_177713.1|1|1|WARNING_TRANSCRIPT_NO_START_CODON)	T	PE_PGRS5
gi|448814763|ref|NC_000962.3|	362802	missense_variant	missense_variant(MODERATE|MISSENSE|gAc/gGc|p.Asp490Gly/c.1469A>G|591|PE_PGRS5|protein_coding|CODING|YP_177713.1|1|1|WARNING_TRANSCRIPT_NO_START_CODON)	A	PE_PGRS5
gi|448814763|ref|NC_000962.3|	362813	missense_variant	missense_variant(MODERATE|MISSENSE|Cgc/Ggc|p.Arg494Gly/c.1480C>G|591|PE_PGRS5|protein_coding|CODING|YP_177713.1|1|1|WARNING_TRANSCRIPT_NO_START_CODON)	C	PE_PGRS5
gi|448814763|ref|NC_000962.3|	362819	missense_variant	missense_variant(MODERATE|MISSENSE|Ata/Gta|p.Ile496Val/c.1486A>G|591|PE_PGRS5|protein_coding|CODING|YP_177713.1|1|1|WARNING_TRANSCRIPT_NO_START_CODON)	A	PE_PGRS5
gi|448814763|ref|NC_000962.3|	362847	missense_variant	missense_variant(MODERATE|MISSENSE|gCc/gGc|p.Ala505Gly/c.1514C>G|591|PE_PGRS5|protein_coding|CODING|YP_177713.1|1|1|WARNING_TRANSCRIPT_NO_START_CODON)	C	PE_PGRS5
gi|448814763|ref|NC_000962.3|	365513	missense_variant	missense_variant(MODERATE|MISSENSE|Gtg/Atg|p.Val94Met/c.280G>A|302|Rv0303|protein_coding|CODING|NP_214817.1|1|1)	G	Rv0303
gi|448814763|ref|NC_000962.3|	367483	missense_variant	missense_variant(MODERATE|MISSENSE|aAc/aGc|p.Asn1761Ser/c.5282A>G|2204|PPE5|protein_coding|CODING|YP_177714.1|1|1)	T	PPE5
gi|448814763|ref|NC_000962.3|	368079	synonymous_variant	synonymous_variant(LOW|SILENT|acT/acC|p.Thr1562Thr/c.4686T>C|2204|PPE5|protein_coding|CODING|YP_177714.1|1|1)	A	PPE5
gi|448814763|ref|NC_000962.3|	368190	synonymous_variant	synonymous_variant(LOW|SILENT|ggG/ggC|p.Gly1525Gly/c.4575G>C|2204|PPE5|protein_coding|CODING|YP_177714.1|1|1)	C	PPE5
gi|448814763|ref|NC_000962.3|	369270	stop_gained	stop_gained(HIGH|NONSENSE|tgG/tgA|p.Trp1165*/c.3495G>A|2204|PPE5|protein_coding|CODING|YP_177714.1|1|1)	C	PPE5
gi|448814763|ref|NC_000962.3|	372913	synonymous_variant	synonymous_variant(LOW|SILENT|ggT/ggG|p.Gly933Gly/c.2799T>G|963|PPE6|protein_coding|CODING|YP_177715.1|1|1)	A	PPE6
gi|448814763|ref|NC_000962.3|	376774	synonymous_variant	synonymous_variant(LOW|SILENT|gcA/gcG|p.Ala94Ala/c.282A>G|160|Rv0307c|protein_coding|CODING|NP_214821.1|1|1)	T	Rv0307c
gi|448814763|ref|NC_000962.3|	380981	synonymous_variant	synonymous_variant(LOW|SILENT|gcG/gcA|p.Ala142Ala/c.426G>A|620|Rv0312|protein_coding|CODING|NP_214826.1|1|1)	G	Rv0312
gi|448814763|ref|NC_000962.3|	384380	missense_variant	missense_variant(MODERATE|MISSENSE|aAg/aCg|p.Lys260Thr/c.779A>C|294|Rv0315|protein_coding|CODING|NP_214829.1|1|1)	A	Rv0315
gi|448814763|ref|NC_000962.3|	384826	missense_variant	missense_variant(MODERATE|MISSENSE|Ggg/Agg|p.Gly98Arg/c.292G>A|204|Rv0316|protein_coding|CODING|NP_214830.1|1|1)	G	Rv0316
gi|448814763|ref|NC_000962.3|	386013	intergenic_region	intergenic_region(MODIFIER||||||||||1)	G
gi|448814763|ref|NC_000962.3|	386013	upstream_gene_variant	upstream_gene_variant(MODIFIER||70||256|glpQ2|protein_coding|CODING|NP_214831.1||1|WARNING_TRANSCRIPT_NO_START_CODON)	G	glpQ2
gi|448814763|ref|NC_000962.3|	386432	missense_variant	missense_variant(MODERATE|MISSENSE|gGg/gCg|p.Gly223Ala/c.668G>C|264|Rv0318c|protein_coding|CODING|YP_177716.1|1|1)	C	Rv0318c
gi|448814763|ref|NC_000962.3|	386935	synonymous_variant	synonymous_variant(LOW|SILENT|gcG/gcA|p.Ala55Ala/c.165G>A|264|Rv0318c|protein_coding|CODING|YP_177716.1|1|1)	C	Rv0318c
gi|448814763|ref|NC_000962.3|	389507	missense_variant	missense_variant(MODERATE|MISSENSE|gGg/gAg|p.Gly83Glu/c.248G>A|443|udgA|protein_coding|CODING|NP_214836.1|1|1|WARNING_TRANSCRIPT_NO_START_CODON)	G	udgA
gi|448814763|ref|NC_000962.3|	390828	missense_variant	missense_variant(MODERATE|MISSENSE|Agt/Ggt|p.Ser142Gly/c.424A>G|223|Rv0323c|protein_coding|CODING|NP_214837.1|1|1)	T	Rv0323c
gi|448814763|ref|NC_000962.3|	391853	missense_variant	missense_variant(MODERATE|MISSENSE|Act/Gct|p.Thr168Ala/c.502A>G|226|Rv0324|protein_coding|CODING|NP_214838.1|1|1)	A	Rv0324
gi|448814763|ref|NC_000962.3|	397275	missense_variant	missense_variant(MODERATE|MISSENSE|Gcg/Ccg|p.Ala359Pro/c.1075G>C|388|Rv0331|protein_coding|CODING|NP_214845.1|1|1)	G	Rv0331
gi|448814763|ref|NC_000962.3|	397910	missense_variant	missense_variant(MODERATE|MISSENSE|Ggg/Cgg|p.Gly157Arg/c.469G>C|261|Rv0332|protein_coding|CODING|NP_214846.1|1|1)	G	Rv0332
gi|448814763|ref|NC_000962.3|	401678	missense_variant	missense_variant(MODERATE|MISSENSE|cCc/cAc|p.Pro496His/c.1487C>A|503|Rv0336|protein_coding|CODING|NP_214850.1|1|1)	C	Rv0336
gi|448814763|ref|NC_000962.3|	403358	synonymous_variant	synonymous_variant(LOW|SILENT|gcT/gcC|p.Ala828Ala/c.2484T>C|882|Rv0338c|protein_coding|CODING|NP_214852.1|1|1|WARNING_TRANSCRIPT_NO_START_CODON)	A	Rv0338c
gi|448814763|ref|NC_000962.3|	403980	missense_variant	missense_variant(MODERATE|MISSENSE|gCc/gTc|p.Ala621Val/c.1862C>T|882|Rv0338c|protein_coding|CODING|NP_214852.1|1|1|WARNING_TRANSCRIPT_NO_START_CODON)	G	Rv0338c
gi|448814763|ref|NC_000962.3|	404326	missense_variant	missense_variant(MODERATE|MISSENSE|Agg/Ggg|p.Arg506Gly/c.1516A>G|882|Rv0338c|protein_coding|CODING|NP_214852.1|1|1|WARNING_TRANSCRIPT_NO_START_CODON)	T	Rv0338c
gi|448814763|ref|NC_000962.3|	409926	missense_variant	missense_variant(MODERATE|MISSENSE|Agc/Ggc|p.Ser189Gly/c.565A>G|479|iniB|protein_coding|CODING|NP_214855.1|1|1)	A	iniB
gi|448814763|ref|NC_000962.3|	414486	synonymous_variant	synonymous_variant(LOW|SILENT|gaG/gaA|p.Glu152Glu/c.456G>A|186|lpqJ|protein_coding|CODING|NP_214858.1|1|1|WARNING_TRANSCRIPT_NO_START_CODON)	C	lpqJ
gi|448814763|ref|NC_000962.3|	420008	synonymous_variant	synonymous_variant(LOW|SILENT|gcA/gcG|p.Ala58Ala/c.174A>G|625|dnaK|protein_coding|CODING|NP_214864.1|1|1)	A	dnaK
gi|448814763|ref|NC_000962.3|	425038	synonymous_variant	synonymous_variant(LOW|SILENT|ggG/ggC|p.Gly3214Gly/c.9642G>C|3300|PPE8|protein_coding|CODING|YP_177721.2|1|1)	C	PPE8
gi|448814763|ref|NC_000962.3|	425080	synonymous_variant	synonymous_variant(LOW|SILENT|atT/atC|p.Ile3200Ile/c.9600T>C|3300|PPE8|protein_coding|CODING|YP_177721.2|1|1)	A	PPE8
gi|448814763|ref|NC_000962.3|	425089	synonymous_variant	synonymous_variant(LOW|SILENT|aaC/aaT|p.Asn3197Asn/c.9591C>T|3300|PPE8|protein_coding|CODING|YP_177721.2|1|1)	G	PPE8
gi|448814763|ref|NC_000962.3|	425176	missense_variant	missense_variant(MODERATE|MISSENSE|tgG/tgC|p.Trp3168Cys/c.9504G>C|3300|PPE8|protein_coding|CODING|YP_177721.2|1|1)	C	PPE8
gi|448814763|ref|NC_000962.3|	425230	synonymous_variant	synonymous_variant(LOW|SILENT|ctA/ctC|p.Leu3150Leu/c.9450A>C|3300|PPE8|protein_coding|CODING|YP_177721.2|1|1)	T	PPE8
gi|448814763|ref|NC_000962.3|	425269	synonymous_variant	synonymous_variant(LOW|SILENT|ggG/ggC|p.Gly3137Gly/c.9411G>C|3300|PPE8|protein_coding|CODING|YP_177721.2|1|1)	C	PPE8
gi|448814763|ref|NC_000962.3|	425275	missense_variant	missense_variant(MODERATE|MISSENSE|atG/atC|p.Met3135Ile/c.9405G>C|3300|PPE8|protein_coding|CODING|YP_177721.2|1|1)	C	PPE8
gi|448814763|ref|NC_000962.3|	425290	synonymous_variant	synonymous_variant(LOW|SILENT|ctG/ctC|p.Leu3130Leu/c.9390G>C|3300|PPE8|protein_coding|CODING|YP_177721.2|1|1)	C	PPE8
gi|448814763|ref|NC_000962.3|	425308	synonymous_variant	synonymous_variant(LOW|SILENT|ggA/ggC|p.Gly3124Gly/c.9372A>C|3300|PPE8|protein_coding|CODING|YP_177721.2|1|1)	T	PPE8
gi|448814763|ref|NC_000962.3|	425314	synonymous_variant	synonymous_variant(LOW|SILENT|ggA/ggC|p.Gly3122Gly/c.9366A>C|3300|PPE8|protein_coding|CODING|YP_177721.2|1|1)	T	PPE8
gi|448814763|ref|NC_000962.3|	425350	synonymous_variant	synonymous_variant(LOW|SILENT|aaT/aaC|p.Asn3110Asn/c.9330T>C|3300|PPE8|protein_coding|CODING|YP_177721.2|1|1)	A	PPE8
gi|448814763|ref|NC_000962.3|	425368	synonymous_variant	synonymous_variant(LOW|SILENT|ggA/ggC|p.Gly3104Gly/c.9312A>C|3300|PPE8|protein_coding|CODING|YP_177721.2|1|1)	T	PPE8
gi|448814763|ref|NC_000962.3|	426470	missense_variant	missense_variant(MODERATE|MISSENSE|aTc/aCc|p.Ile2737Thr/c.8210T>C|3300|PPE8|protein_coding|CODING|YP_177721.2|1|1)	A	PPE8
gi|448814763|ref|NC_000962.3|	426499	synonymous_variant	synonymous_variant(LOW|SILENT|ccG/ccC|p.Pro2727Pro/c.8181G>C|3300|PPE8|protein_coding|CODING|YP_177721.2|1|1)	C	PPE8
gi|448814763|ref|NC_000962.3|	426523	synonymous_variant	synonymous_variant(LOW|SILENT|ctG/ctC|p.Leu2719Leu/c.8157G>C|3300|PPE8|protein_coding|CODING|YP_177721.2|1|1)	C	PPE8
gi|448814763|ref|NC_000962.3|	426529	synonymous_variant	synonymous_variant(LOW|SILENT|gcG/gcC|p.Ala2717Ala/c.8151G>C|3300|PPE8|protein_coding|CODING|YP_177721.2|1|1)	C	PPE8
gi|448814763|ref|NC_000962.3|	426565	synonymous_variant	synonymous_variant(LOW|SILENT|ggA/ggC|p.Gly2705Gly/c.8115A>C|3300|PPE8|protein_coding|CODING|YP_177721.2|1|1)	T	PPE8
gi|448814763|ref|NC_000962.3|	426619	synonymous_variant	synonymous_variant(LOW|SILENT|tcG/tcC|p.Ser2687Ser/c.8061G>C|3300|PPE8|protein_coding|CODING|YP_177721.2|1|1)	C	PPE8
gi|448814763|ref|NC_000962.3|	426637	synonymous_variant	synonymous_variant(LOW|SILENT|aaT/aaC|p.Asn2681Asn/c.8043T>C|3300|PPE8|protein_coding|CODING|YP_177721.2|1|1)	A	PPE8
gi|448814763|ref|NC_000962.3|	426649	synonymous_variant	synonymous_variant(LOW|SILENT|tcG/tcC|p.Ser2677Ser/c.8031G>C|3300|PPE8|protein_coding|CODING|YP_177721.2|1|1)	C	PPE8
gi|448814763|ref|NC_000962.3|	426655	synonymous_variant	synonymous_variant(LOW|SILENT|ttT/ttC|p.Phe2675Phe/c.8025T>C|3300|PPE8|protein_coding|CODING|YP_177721.2|1|1)	A	PPE8
gi|448814763|ref|NC_000962.3|	426673	synonymous_variant	synonymous_variant(LOW|SILENT|agT/agC|p.Ser2669Ser/c.8007T>C|3300|PPE8|protein_coding|CODING|YP_177721.2|1|1)	A	PPE8
gi|448814763|ref|NC_000962.3|	426679	synonymous_variant	synonymous_variant(LOW|SILENT|tcG/tcC|p.Ser2667Ser/c.8001G>C|3300|PPE8|protein_coding|CODING|YP_177721.2|1|1)	C	PPE8
gi|448814763|ref|NC_000962.3|	426700	synonymous_variant	synonymous_variant(LOW|SILENT|gtG/gtC|p.Val2660Val/c.7980G>C|3300|PPE8|protein_coding|CODING|YP_177721.2|1|1)	C	PPE8
gi|448814763|ref|NC_000962.3|	426703	missense_variant	missense_variant(MODERATE|MISSENSE|caG/caC|p.Gln2659His/c.7977G>C|3300|PPE8|protein_coding|CODING|YP_177721.2|1|1)	C	PPE8
gi|448814763|ref|NC_000962.3|	426718	synonymous_variant	synonymous_variant(LOW|SILENT|ctA/ctC|p.Leu2654Leu/c.7962A>C|3300|PPE8|protein_coding|CODING|YP_177721.2|1|1)	T	PPE8
gi|448814763|ref|NC_000962.3|	426720	missense_variant	missense_variant(MODERATE|MISSENSE|Cta/Ata|p.Leu2654Ile/c.7960C>A|3300|PPE8|protein_coding|CODING|YP_177721.2|1|1)	G	PPE8
gi|448814763|ref|NC_000962.3|	426732	missense_variant	missense_variant(MODERATE|MISSENSE|Ttc/Atc|p.Phe2650Ile/c.7948T>A|3300|PPE8|protein_coding|CODING|YP_177721.2|1|1)	A	PPE8
gi|448814763|ref|NC_000962.3|	426734	missense_variant	missense_variant(MODERATE|MISSENSE|gGc/gAc|p.Gly2649Asp/c.7946G>A|3300|PPE8|protein_coding|CODING|YP_177721.2|1|1)	C	PPE8
gi|448814763|ref|NC_000962.3|	426775	synonymous_variant	synonymous_variant(LOW|SILENT|tcG/tcC|p.Ser2635Ser/c.7905G>C|3300|PPE8|protein_coding|CODING|YP_177721.2|1|1)	C	PPE8
gi|448814763|ref|NC_000962.3|	428840	missense_variant	missense_variant(MODERATE|MISSENSE|gGc/gAc|p.Gly1947Asp/c.5840G>A|3300|PPE8|protein_coding|CODING|YP_177721.2|1|1)	C	PPE8
gi|448814763|ref|NC_000962.3|	430756	synonymous_variant	synonymous_variant(LOW|SILENT|atC/atT|p.Ile1308Ile/c.3924C>T|3300|PPE8|protein_coding|CODING|YP_177721.2|1|1)	G	PPE8
gi|448814763|ref|NC_000962.3|	435190	synonymous_variant	synonymous_variant(LOW|SILENT|ctG/ctA|p.Leu95Leu/c.285G>A|214|Rv0356c|protein_coding|CODING|NP_214870.1|1|1|WARNING_TRANSCRIPT_NO_START_CODON)	C	Rv0356c
gi|448814763|ref|NC_000962.3|	438158	missense_variant	missense_variant(MODERATE|MISSENSE|cTg/cGg|p.Leu214Arg/c.641T>G|259|Rv0359|protein_coding|CODING|NP_214873.1|1|1|WARNING_TRANSCRIPT_NO_START_CODON)	T	Rv0359
gi|448814763|ref|NC_000962.3|	443277	missense_variant	missense_variant(MODERATE|MISSENSE|gaT/gaG|p.Asp307Glu/c.921T>G|376|Rv0365c|protein_coding|CODING|NP_214879.1|1|1)	A	Rv0365c
gi|448814763|ref|NC_000962.3|	444039	synonymous_variant	synonymous_variant(LOW|SILENT|gcA/gcG|p.Ala53Ala/c.159A>G|376|Rv0365c|protein_coding|CODING|NP_214879.1|1|1)	T	Rv0365c
gi|448814763|ref|NC_000962.3|	444309	synonymous_variant	synonymous_variant(LOW|SILENT|ggG/ggA|p.Gly169Gly/c.507G>A|197|Rv0366c|protein_coding|CODING|NP_214880.1|1|1|WARNING_TRANSCRIPT_NO_START_CODON)	C	Rv0366c
gi|448814763|ref|NC_000962.3|	446165	missense_variant	missense_variant(MODERATE|MISSENSE|Cag/Gag|p.Gln121Glu/c.361C>G|403|Rv0368c|protein_coding|CODING|NP_214882.1|1|1)	G	Rv0368c
gi|448814763|ref|NC_000962.3|	446391	synonymous_variant	synonymous_variant(LOW|SILENT|ttG/ttA|p.Leu45Leu/c.135G>A|403|Rv0368c|protein_coding|CODING|NP_214882.1|1|1)	C	Rv0368c
gi|448814763|ref|NC_000962.3|	449928	missense_variant	missense_variant(MODERATE|MISSENSE|Ccc/Gcc|p.Pro626Ala/c.1876C>G|799|Rv0373c|protein_coding|CODING|NP_214887.1|1|1)	G	Rv0373c
gi|448814763|ref|NC_000962.3|	453867	missense_variant	missense_variant(MODERATE|MISSENSE|aGc/aCc|p.Ser169Thr/c.506G>C|380|Rv0376c|protein_coding|CODING|NP_214890.1|1|1)	C	Rv0376c
gi|448814763|ref|NC_000962.3|	454167	missense_variant	missense_variant(MODERATE|MISSENSE|tAc/tGc|p.Tyr69Cys/c.206A>G|380|Rv0376c|protein_coding|CODING|NP_214890.1|1|1)	T	Rv0376c
gi|448814763|ref|NC_000962.3|	454253	synonymous_variant	synonymous_variant(LOW|SILENT|ggG/ggA|p.Gly40Gly/c.120G>A|380|Rv0376c|protein_coding|CODING|NP_214890.1|1|1)	C	Rv0376c
gi|448814763|ref|NC_000962.3|	454295	synonymous_variant	synonymous_variant(LOW|SILENT|ccA/ccG|p.Pro26Pro/c.78A>G|380|Rv0376c|protein_coding|CODING|NP_214890.1|1|1)	T	Rv0376c
gi|448814763|ref|NC_000962.3|	455737	missense_variant	missense_variant(MODERATE|MISSENSE|gCc/gGc|p.Ala34Gly/c.101C>G|73|Rv0378|protein_coding|CODING|NP_214892.1|1|1|WARNING_TRANSCRIPT_NO_START_CODON)	C	Rv0378
gi|448814763|ref|NC_000962.3|	455750	synonymous_variant	synonymous_variant(LOW|SILENT|ggT/ggG|p.Gly38Gly/c.114T>G|73|Rv0378|protein_coding|CODING|NP_214892.1|1|1|WARNING_TRANSCRIPT_NO_START_CODON)	T	Rv0378
gi|448814763|ref|NC_000962.3|	455753	synonymous_variant	synonymous_variant(LOW|SILENT|ggC/ggG|p.Gly39Gly/c.117C>G|73|Rv0378|protein_coding|CODING|NP_214892.1|1|1|WARNING_TRANSCRIPT_NO_START_CODON)	C	Rv0378
gi|448814763|ref|NC_000962.3|	455755	missense_variant	missense_variant(MODERATE|MISSENSE|gAa/gGa|p.Glu40Gly/c.119A>G|73|Rv0378|protein_coding|CODING|NP_214892.1|1|1|WARNING_TRANSCRIPT_NO_START_CODON)	A	Rv0378
gi|448814763|ref|NC_000962.3|	455759	synonymous_variant	synonymous_variant(LOW|SILENT|ggT/ggG|p.Gly41Gly/c.123T>G|73|Rv0378|protein_coding|CODING|NP_214892.1|1|1|WARNING_TRANSCRIPT_NO_START_CODON)	T	Rv0378
gi|448814763|ref|NC_000962.3|	455764	missense_variant	missense_variant(MODERATE|MISSENSE|gAt/gGt|p.Asp43Gly/c.128A>G|73|Rv0378|protein_coding|CODING|NP_214892.1|1|1|WARNING_TRANSCRIPT_NO_START_CODON)	A	Rv0378
gi|448814763|ref|NC_000962.3|	455771	synonymous_variant	synonymous_variant(LOW|SILENT|ggA/ggG|p.Gly45Gly/c.135A>G|73|Rv0378|protein_coding|CODING|NP_214892.1|1|1|WARNING_TRANSCRIPT_NO_START_CODON)	A	Rv0378
gi|448814763|ref|NC_000962.3|	455781	missense_variant	missense_variant(MODERATE|MISSENSE|Tcc/Gcc|p.Ser49Ala/c.145T>G|73|Rv0378|protein_coding|CODING|NP_214892.1|1|1|WARNING_TRANSCRIPT_NO_START_CODON)	T	Rv0378
gi|448814763|ref|NC_000962.3|	456281	missense_variant	missense_variant(MODERATE|MISSENSE|gGc/gAc|p.Gly180Asp/c.539G>A|183|Rv0380c|protein_coding|CODING|NP_214894.1|1|1|WARNING_TRANSCRIPT_NO_START_CODON)	C	Rv0380c
gi|448814763|ref|NC_000962.3|	457452	synonymous_variant	synonymous_variant(LOW|SILENT|acA/acC|p.Thr124Thr/c.372A>C|302|Rv0381c|protein_coding|CODING|NP_214895.1|1|1|WARNING_TRANSCRIPT_NO_START_CODON)	T	Rv0381c
gi|448814763|ref|NC_000962.3|	459399	intergenic_region	intergenic_region(MODIFIER||||||||||1)	A
gi|448814763|ref|NC_000962.3|	459399	upstream_gene_variant	upstream_gene_variant(MODIFIER||84||284|Rv0383c|protein_coding|CODING|NP_214897.1||1)	A	Rv0383c
gi|448814763|ref|NC_000962.3|	461933	missense_variant	missense_variant(MODERATE|MISSENSE|Gcc/Tcc|p.Ala24Ser/c.70G>T|848|clpB|protein_coding|CODING|NP_214898.1|1|1|WARNING_TRANSCRIPT_NO_START_CODON)	C	clpB
gi|448814763|ref|NC_000962.3|	467516	intergenic_region	intergenic_region(MODIFIER||||||||||1)	G
gi|448814763|ref|NC_000962.3|	467526	intergenic_region	intergenic_region(MODIFIER||||||||||1)	C
gi|448814763|ref|NC_000962.3|	467546	intergenic_region	intergenic_region(MODIFIER||||||||||1)	G
gi|448814763|ref|NC_000962.3|	467557	intergenic_region	intergenic_region(MODIFIER||||||||||1)	A
gi|448814763|ref|NC_000962.3|	467564	intergenic_region	intergenic_region(MODIFIER||||||||||1)	A
gi|448814763|ref|NC_000962.3|	467585	intergenic_region	intergenic_region(MODIFIER||||||||||1)	G
gi|448814763|ref|NC_000962.3|	467590	intergenic_region	intergenic_region(MODIFIER||||||||||1)	T
gi|448814763|ref|NC_000962.3|	467621	intergenic_region	intergenic_region(MODIFIER||||||||||1)	T
gi|448814763|ref|NC_000962.3|	467638	intergenic_region	intergenic_region(MODIFIER||||||||||1)	G
gi|448814763|ref|NC_000962.3|	472271	missense_variant	missense_variant(MODERATE|MISSENSE|caG/caT|p.Gln123His/c.369G>T|470|ndhA|protein_coding|CODING|NP_214906.1|1|1)	C	ndhA
gi|448814763|ref|NC_000962.3|	474800	synonymous_variant	synonymous_variant(LOW|SILENT|gcC/gcT|p.Ala14Ala/c.42C>T|239|Rv0394c|protein_coding|CODING|NP_214908.1|1|1)	G	Rv0394c
gi|448814763|ref|NC_000962.3|	475178	missense_variant	missense_variant(MODERATE|MISSENSE|gTc/gCc|p.Val80Ala/c.239T>C|134|Rv0395|protein_coding|CODING|NP_214909.1|1|1)	T	Rv0395
gi|448814763|ref|NC_000962.3|	479564	missense_variant	missense_variant(MODERATE|MISSENSE|Ggc/Agc|p.Gly64Ser/c.190G>A|395|fadE7|protein_coding|CODING|NP_214914.1|1|1)	C	fadE7
gi|448814763|ref|NC_000962.3|	483292	missense_variant	missense_variant(MODERATE|MISSENSE|aTc/aAc|p.Ile122Asn/c.365T>A|142|mmpS1|protein_coding|CODING|NP_214917.1|1|1)	A	mmpS1
gi|448814763|ref|NC_000962.3|	483292	upstream_gene_variant	upstream_gene_variant(MODIFIER||61||958|mmpL1|protein_coding|CODING|NP_214916.1||1|WARNING_TRANSCRIPT_NO_START_CODON)	A	mmpL1
gi|448814763|ref|NC_000962.3|	483935	intergenic_region	intergenic_region(MODIFIER||||||||||1)	T
gi|448814763|ref|NC_000962.3|	483935	upstream_gene_variant	upstream_gene_variant(MODIFIER||42||585|fadD30|protein_coding|CODING|NP_214918.1||1)	T	fadD30
gi|448814763|ref|NC_000962.3|	487852	missense_variant	missense_variant(MODERATE|MISSENSE|Ctc/Gtc|p.Leu708Val/c.2122C>G|1402|pks6|protein_coding|CODING|NP_214919.1|1|1)	C	pks6
gi|448814763|ref|NC_000962.3|	489073	missense_variant	missense_variant(MODERATE|MISSENSE|Ctt/Gtt|p.Leu1115Val/c.3343C>G|1402|pks6|protein_coding|CODING|NP_214919.1|1|1)	C	pks6
gi|448814763|ref|NC_000962.3|	489935	missense_variant	missense_variant(MODERATE|MISSENSE|cGg/cCg|p.Arg1402Pro/c.4205G>C|1402|pks6|protein_coding|CODING|NP_214919.1|1|1)	G	pks6
gi|448814763|ref|NC_000962.3|	489935	synonymous_variant	synonymous_variant(LOW|SILENT|acC/acG|p.Thr257Thr/c.771C>G|272|Rv0406c|protein_coding|CODING|NP_214920.1|1|1)	G	Rv0406c
gi|448814763|ref|NC_000962.3|	491591	missense_variant	missense_variant(MODERATE|MISSENSE|aAg/aTg|p.Lys270Met/c.809A>T|336|fgd1|protein_coding|CODING|NP_214921.1|1|1|WARNING_TRANSCRIPT_NO_START_CODON)	A	fgd1
gi|448814763|ref|NC_000962.3|	498557	missense_variant	missense_variant(MODERATE|MISSENSE|Gac/Tac|p.Asp355Tyr/c.1063G>T|439|Rv0412c|protein_coding|CODING|NP_214926.1|1|1|WARNING_TRANSCRIPT_NO_START_CODON)	C	Rv0412c
gi|448814763|ref|NC_000962.3|	502589	missense_variant	missense_variant(MODERATE|MISSENSE|tCc/tGc|p.Ser75Cys/c.224C>G|252|thiG|protein_coding|CODING|NP_214931.1|1|1|WARNING_TRANSCRIPT_NO_START_CODON)	C	thiG
gi|448814763|ref|NC_000962.3|	503354	intergenic_region	intergenic_region(MODIFIER||||||||||1)	G
gi|448814763|ref|NC_000962.3|	505454	synonymous_variant	synonymous_variant(LOW|SILENT|tcC/tcT|p.Ser123Ser/c.369C>T|498|lpqM|protein_coding|CODING|NP_214933.1|1|1)	C	lpqM
gi|448814763|ref|NC_000962.3|	507661	missense_variant	missense_variant(MODERATE|MISSENSE|aCa/aGa|p.Thr34Arg/c.101C>G|209|Rv0421c|protein_coding|CODING|NP_214935.1|1|1)	G	Rv0421c
gi|448814763|ref|NC_000962.3|	509734	synonymous_variant	synonymous_variant(LOW|SILENT|gtG/gtC|p.Val164Val/c.492G>C|547|thiC|protein_coding|CODING|NP_214937.1|1|1)	C	thiC
gi|448814763|ref|NC_000962.3|	513257	missense_variant	missense_variant(MODERATE|MISSENSE|Atg/Gtg|p.Met689Val/c.2065A>G|1539|ctpH|protein_coding|CODING|NP_214939.1|1|1)	T	ctpH
gi|448814763|ref|NC_000962.3|	520518	synonymous_variant	synonymous_variant(LOW|SILENT|gtC/gtT|p.Val65Val/c.195C>T|376|Rv0433|protein_coding|CODING|NP_214947.1|1|1)	C	Rv0433
gi|448814763|ref|NC_000962.3|	524891	missense_variant	missense_variant(MODERATE|MISSENSE|gGc/gTc|p.Gly167Val/c.500G>T|286|pssA|protein_coding|CODING|NP_214950.1|1|1)	C	pssA
gi|448814763|ref|NC_000962.3|	525833	missense_variant	missense_variant(MODERATE|MISSENSE|Gtg/Atg|p.Val84Met/c.250G>A|231|psd|protein_coding|CODING|NP_214951.1|1|1|WARNING_TRANSCRIPT_NO_START_CODON)	C	psd
gi|448814763|ref|NC_000962.3|	531622	missense_variant	missense_variant(MODERATE|MISSENSE|gGc/gAc|p.Gly198Asp/c.593G>A|487|PPE10|protein_coding|CODING|YP_177726.2|1|1|WARNING_TRANSCRIPT_NO_START_CODON)	C	PPE10
gi|448814763|ref|NC_000962.3|	531623	missense_variant	missense_variant(MODERATE|MISSENSE|Ggc/Agc|p.Gly198Ser/c.592G>A|487|PPE10|protein_coding|CODING|YP_177726.2|1|1|WARNING_TRANSCRIPT_NO_START_CODON)	C	PPE10
gi|448814763|ref|NC_000962.3|	531625	missense_variant	missense_variant(MODERATE|MISSENSE|aGc/aAc|p.Ser197Asn/c.590G>A|487|PPE10|protein_coding|CODING|YP_177726.2|1|1|WARNING_TRANSCRIPT_NO_START_CODON)	C	PPE10
gi|448814763|ref|NC_000962.3|	531631	missense_variant	missense_variant(MODERATE|MISSENSE|aCc/aTc|p.Thr195Ile/c.584C>T|487|PPE10|protein_coding|CODING|YP_177726.2|1|1|WARNING_TRANSCRIPT_NO_START_CODON)	G	PPE10
gi|448814763|ref|NC_000962.3|	537400	synonymous_variant	synonymous_variant(LOW|SILENT|gtT/gtC|p.Val383Val/c.1149T>C|439|Rv0449c|protein_coding|CODING|NP_214963.1|1|1|WARNING_TRANSCRIPT_NO_START_CODON)	A	Rv0449c
gi|448814763|ref|NC_000962.3|	537564	missense_variant	missense_variant(MODERATE|MISSENSE|Ccc/Tcc|p.Pro329Ser/c.985C>T|439|Rv0449c|protein_coding|CODING|NP_214963.1|1|1|WARNING_TRANSCRIPT_NO_START_CODON)	G	Rv0449c
gi|448814763|ref|NC_000962.3|	541201	synonymous_variant	synonymous_variant(LOW|SILENT|ctT/ctC|p.Leu97Leu/c.291T>C|967|mmpL4|protein_coding|CODING|NP_214964.1|1|1|WARNING_TRANSCRIPT_NO_START_CODON)	A	mmpL4
gi|448814763|ref|NC_000962.3|	544461	missense_variant	missense_variant(MODERATE|MISSENSE|Cgc/Tgc|p.Arg430Cys/c.1288C>T|518|PPE11|protein_coding|CODING|YP_177727.1|1|1)	C	PPE11
gi|448814763|ref|NC_000962.3|	546914	intergenic_region	intergenic_region(MODIFIER||||||||||1)	G
gi|448814763|ref|NC_000962.3|	551525	synonymous_variant	synonymous_variant(LOW|SILENT|Aga/Cga|p.Arg110Arg/c.328A>C|163|Rv0459|protein_coding|CODING|NP_214973.1|1|1)	A	Rv0459
gi|448814763|ref|NC_000962.3|	555409	missense_variant	missense_variant(MODERATE|MISSENSE|Gtg/Atg|p.Val300Met/c.898G>A|474|Rv0465c|protein_coding|CODING|NP_214979.1|1|1|WARNING_TRANSCRIPT_NO_START_CODON)	C	Rv0465c
gi|448814763|ref|NC_000962.3|	556324	intergenic_region	intergenic_region(MODIFIER||||||||||1)	G
gi|448814763|ref|NC_000962.3|	556324	upstream_gene_variant	upstream_gene_variant(MODIFIER||18||474|Rv0465c|protein_coding|CODING|NP_214979.1||1|WARNING_TRANSCRIPT_NO_START_CODON)	G	Rv0465c
gi|448814763|ref|NC_000962.3|	557385	intergenic_region	intergenic_region(MODIFIER||||||||||1)	C
gi|448814763|ref|NC_000962.3|	561962	synonymous_variant	synonymous_variant(LOW|SILENT|ggC/ggT|p.Gly111Gly/c.333C>T|146|Rv0470A|protein_coding|CODING|YP_177622.1|1|1|WARNING_TRANSCRIPT_NO_START_CODON)	G	Rv0470A
gi|448814763|ref|NC_000962.3|	565655	intergenic_region	intergenic_region(MODIFIER||||||||||1)	A
gi|448814763|ref|NC_000962.3|	566081	synonymous_variant	synonymous_variant(LOW|SILENT|taC/taT|p.Tyr95Tyr/c.285C>T|199|hbhA|protein_coding|CODING|NP_214989.1|1|1)	C	hbhA
gi|448814763|ref|NC_000962.3|	566321	synonymous_variant	synonymous_variant(LOW|SILENT|gcC/gcG|p.Ala175Ala/c.525C>G|199|hbhA|protein_coding|CODING|NP_214989.1|1|1)	C	hbhA
gi|448814763|ref|NC_000962.3|	566340	missense_variant	missense_variant(MODERATE|MISSENSE|Gcg/Ccg|p.Ala182Pro/c.544G>C|199|hbhA|protein_coding|CODING|NP_214989.1|1|1)	G	hbhA
gi|448814763|ref|NC_000962.3|	566342	synonymous_variant	synonymous_variant(LOW|SILENT|gcG/gcC|p.Ala182Ala/c.546G>C|199|hbhA|protein_coding|CODING|NP_214989.1|1|1)	G	hbhA
gi|448814763|ref|NC_000962.3|	566345	synonymous_variant	synonymous_variant(LOW|SILENT|gcC/gcG|p.Ala183Ala/c.549C>G|199|hbhA|protein_coding|CODING|NP_214989.1|1|1)	C	hbhA
gi|448814763|ref|NC_000962.3|	566355	missense_variant	missense_variant(MODERATE|MISSENSE|Ccc/Gcc|p.Pro187Ala/c.559C>G|199|hbhA|protein_coding|CODING|NP_214989.1|1|1)	C	hbhA
gi|448814763|ref|NC_000962.3|	566357	synonymous_variant	synonymous_variant(LOW|SILENT|ccC/ccG|p.Pro187Pro/c.561C>G|199|hbhA|protein_coding|CODING|NP_214989.1|1|1)	C	hbhA
gi|448814763|ref|NC_000962.3|	566360	synonymous_variant	synonymous_variant(LOW|SILENT|gcG/gcC|p.Ala188Ala/c.564G>C|199|hbhA|protein_coding|CODING|NP_214989.1|1|1)	G	hbhA
gi|448814763|ref|NC_000962.3|	569897	intergenic_region	intergenic_region(MODIFIER||||||||||1)	C
gi|448814763|ref|NC_000962.3|	569897	upstream_gene_variant	upstream_gene_variant(MODIFIER||91||280|Rv0480c|protein_coding|CODING|NP_214994.2||1)	C	Rv0480c
gi|448814763|ref|NC_000962.3|	573262	synonymous_variant	synonymous_variant(LOW|SILENT|ggT/ggC|p.Gly180Gly/c.540T>C|251|Rv0484c|protein_coding|CODING|NP_214998.1|1|1)	A	Rv0484c
gi|448814763|ref|NC_000962.3|	575679	missense_variant	missense_variant(MODERATE|MISSENSE|aAc/aGc|p.Asn111Ser/c.332A>G|480|mshA|protein_coding|CODING|NP_215000.1|1|1)	A	mshA
gi|448814763|ref|NC_000962.3|	587065	synonymous_variant	synonymous_variant(LOW|SILENT|ctG/ctC|p.Leu224Leu/c.672G>C|328|Rv0496|protein_coding|CODING|NP_215010.3|1|1|WARNING_TRANSCRIPT_NO_START_CODON)	G	Rv0496
gi|448814763|ref|NC_000962.3|	590436	synonymous_variant	synonymous_variant(LOW|SILENT|gcT/gcC|p.Ala118Ala/c.354T>C|295|proC|protein_coding|CODING|NP_215014.1|1|1)	T	proC
gi|448814763|ref|NC_000962.3|	597816	synonymous_variant	synonymous_variant(LOW|SILENT|gcA/gcG|p.Ala206Ala/c.618A>G|968|mmpL2|protein_coding|CODING|NP_215021.1|1|1)	A	mmpL2
gi|448814763|ref|NC_000962.3|	598475	missense_variant	missense_variant(MODERATE|MISSENSE|cGc/cAc|p.Arg426His/c.1277G>A|968|mmpL2|protein_coding|CODING|NP_215021.1|1|1)	G	mmpL2
gi|448814763|ref|NC_000962.3|	607978	synonymous_variant	synonymous_variant(LOW|SILENT|cgC/cgG|p.Arg476Arg/c.1428C>G|503|Rv0515|protein_coding|CODING|NP_215029.1|1|1)	C	Rv0515
gi|448814763|ref|NC_000962.3|	608775	synonymous_variant	synonymous_variant(LOW|SILENT|ggT/ggC|p.Gly10Gly/c.30T>C|436|Rv0517|protein_coding|CODING|NP_215031.1|1|1)	T	Rv0517
gi|448814763|ref|NC_000962.3|	610120	intergenic_region	intergenic_region(MODIFIER||||||||||1)	T
gi|448814763|ref|NC_000962.3|	610120	upstream_gene_variant	upstream_gene_variant(MODIFIER||68||231|Rv0518|protein_coding|CODING|NP_215032.1||1|WARNING_TRANSCRIPT_NO_START_CODON)	T	Rv0518
gi|448814763|ref|NC_000962.3|	613128	missense_variant	missense_variant(MODERATE|MISSENSE|Tat/Gat|p.Tyr31Asp/c.91T>G|434|gabP|protein_coding|CODING|YP_177734.1|1|1)	T	gabP
gi|448814763|ref|NC_000962.3|	613379	missense_variant	missense_variant(MODERATE|MISSENSE|atG/atC|p.Met114Ile/c.342G>C|434|gabP|protein_coding|CODING|YP_177734.1|1|1)	G	gabP
gi|448814763|ref|NC_000962.3|	621242	synonymous_variant	synonymous_variant(LOW|SILENT|ggC/ggT|p.Gly112Gly/c.336C>T|405|Rv0530|protein_coding|CODING|NP_215044.1|1|1|WARNING_TRANSCRIPT_NO_START_CODON)	C	Rv0530
gi|448814763|ref|NC_000962.3|	623079	missense_variant	missense_variant(MODERATE|MISSENSE|gAg/gGg|p.Glu96Gly/c.287A>G|594|PE_PGRS6|protein_coding|CODING|YP_177736.1|1|1)	A	PE_PGRS6
gi|448814763|ref|NC_000962.3|	623318	missense_variant	missense_variant(MODERATE|MISSENSE|Acc/Ccc|p.Thr176Pro/c.526A>C|594|PE_PGRS6|protein_coding|CODING|YP_177736.1|1|1)	A	PE_PGRS6
gi|448814763|ref|NC_000962.3|	623344	synonymous_variant	synonymous_variant(LOW|SILENT|ggT/ggG|p.Gly184Gly/c.552T>G|594|PE_PGRS6|protein_coding|CODING|YP_177736.1|1|1)	T	PE_PGRS6
gi|448814763|ref|NC_000962.3|	623363	missense_variant	missense_variant(MODERATE|MISSENSE|Ttt/Gtt|p.Phe191Val/c.571T>G|594|PE_PGRS6|protein_coding|CODING|YP_177736.1|1|1)	T	PE_PGRS6
gi|448814763|ref|NC_000962.3|	623373	missense_variant	missense_variant(MODERATE|MISSENSE|gCc/gGc|p.Ala194Gly/c.581C>G|594|PE_PGRS6|protein_coding|CODING|YP_177736.1|1|1)	C	PE_PGRS6
gi|448814763|ref|NC_000962.3|	623377	synonymous_variant	synonymous_variant(LOW|SILENT|ggT/ggG|p.Gly195Gly/c.585T>G|594|PE_PGRS6|protein_coding|CODING|YP_177736.1|1|1)	T	PE_PGRS6
gi|448814763|ref|NC_000962.3|	623386	synonymous_variant	synonymous_variant(LOW|SILENT|ggT/ggG|p.Gly198Gly/c.594T>G|594|PE_PGRS6|protein_coding|CODING|YP_177736.1|1|1)	T	PE_PGRS6
gi|448814763|ref|NC_000962.3|	623390	missense_variant	missense_variant(MODERATE|MISSENSE|Ttc/Gtc|p.Phe200Val/c.598T>G|594|PE_PGRS6|protein_coding|CODING|YP_177736.1|1|1)	T	PE_PGRS6
gi|448814763|ref|NC_000962.3|	623395	synonymous_variant	synonymous_variant(LOW|SILENT|ggC/ggG|p.Gly201Gly/c.603C>G|594|PE_PGRS6|protein_coding|CODING|YP_177736.1|1|1)	C	PE_PGRS6
gi|448814763|ref|NC_000962.3|	623418	missense_variant	missense_variant(MODERATE|MISSENSE|gCc/gGc|p.Ala209Gly/c.626C>G|594|PE_PGRS6|protein_coding|CODING|YP_177736.1|1|1)	C	PE_PGRS6
gi|448814763|ref|NC_000962.3|	623422	synonymous_variant	synonymous_variant(LOW|SILENT|ggT/ggG|p.Gly210Gly/c.630T>G|594|PE_PGRS6|protein_coding|CODING|YP_177736.1|1|1)	T	PE_PGRS6
gi|448814763|ref|NC_000962.3|	623427	missense_variant	missense_variant(MODERATE|MISSENSE|gCc/gGc|p.Ala212Gly/c.635C>G|594|PE_PGRS6|protein_coding|CODING|YP_177736.1|1|1)	C	PE_PGRS6
gi|448814763|ref|NC_000962.3|	623431	synonymous_variant	synonymous_variant(LOW|SILENT|ggT/ggG|p.Gly213Gly/c.639T>G|594|PE_PGRS6|protein_coding|CODING|YP_177736.1|1|1)	T	PE_PGRS6
gi|448814763|ref|NC_000962.3|	623435	missense_variant	missense_variant(MODERATE|MISSENSE|Tgg/Ggg|p.Trp215Gly/c.643T>G|594|PE_PGRS6|protein_coding|CODING|YP_177736.1|1|1)	T	PE_PGRS6
gi|448814763|ref|NC_000962.3|	623438	missense_variant	missense_variant(MODERATE|MISSENSE|Ttg/Gtg|p.Leu216Val/c.646T>G|594|PE_PGRS6|protein_coding|CODING|YP_177736.1|1|1)	T	PE_PGRS6
gi|448814763|ref|NC_000962.3|	623448	missense_variant	missense_variant(MODERATE|MISSENSE|gAc/gGc|p.Asp219Gly/c.656A>G|594|PE_PGRS6|protein_coding|CODING|YP_177736.1|1|1)	A	PE_PGRS6
gi|448814763|ref|NC_000962.3|	623457	missense_variant	missense_variant(MODERATE|MISSENSE|gAc/gGc|p.Asp222Gly/c.665A>G|594|PE_PGRS6|protein_coding|CODING|YP_177736.1|1|1)	A	PE_PGRS6
gi|448814763|ref|NC_000962.3|	623467	synonymous_variant	synonymous_variant(LOW|SILENT|gcA/gcC|p.Ala225Ala/c.675A>C|594|PE_PGRS6|protein_coding|CODING|YP_177736.1|1|1)	A	PE_PGRS6
gi|448814763|ref|NC_000962.3|	623472	missense_variant	missense_variant(MODERATE|MISSENSE|gAc/gGc|p.Asp227Gly/c.680A>G|594|PE_PGRS6|protein_coding|CODING|YP_177736.1|1|1)	A	PE_PGRS6
gi|448814763|ref|NC_000962.3|	623474	missense_variant	missense_variant(MODERATE|MISSENSE|Aac/Gac|p.Asn228Asp/c.682A>G|594|PE_PGRS6|protein_coding|CODING|YP_177736.1|1|1)	A	PE_PGRS6
gi|448814763|ref|NC_000962.3|	623475	missense_variant	missense_variant(MODERATE|MISSENSE|aAc/aGc|p.Asn228Ser/c.683A>G|594|PE_PGRS6|protein_coding|CODING|YP_177736.1|1|1)	A	PE_PGRS6
gi|448814763|ref|NC_000962.3|	623482	synonymous_variant	synonymous_variant(LOW|SILENT|ggT/ggG|p.Gly230Gly/c.690T>G|594|PE_PGRS6|protein_coding|CODING|YP_177736.1|1|1)	T	PE_PGRS6
gi|448814763|ref|NC_000962.3|	623483	missense_variant	missense_variant(MODERATE|MISSENSE|Aac/Gac|p.Asn231Asp/c.691A>G|594|PE_PGRS6|protein_coding|CODING|YP_177736.1|1|1)	A	PE_PGRS6
gi|448814763|ref|NC_000962.3|	623487	missense_variant	missense_variant(MODERATE|MISSENSE|gAg/gGg|p.Glu232Gly/c.695A>G|594|PE_PGRS6|protein_coding|CODING|YP_177736.1|1|1)	A	PE_PGRS6
gi|448814763|ref|NC_000962.3|	623495	missense_variant	missense_variant(MODERATE|MISSENSE|Acc/Gcc|p.Thr235Ala/c.703A>G|594|PE_PGRS6|protein_coding|CODING|YP_177736.1|1|1)	A	PE_PGRS6
gi|448814763|ref|NC_000962.3|	623502	missense_variant	missense_variant(MODERATE|MISSENSE|gTc/gGc|p.Val237Gly/c.710T>G|594|PE_PGRS6|protein_coding|CODING|YP_177736.1|1|1)	T	PE_PGRS6
gi|448814763|ref|NC_000962.3|	623504	missense_variant	missense_variant(MODERATE|MISSENSE|Agt/Ggt|p.Ser238Gly/c.712A>G|594|PE_PGRS6|protein_coding|CODING|YP_177736.1|1|1)	A	PE_PGRS6
gi|448814763|ref|NC_000962.3|	623508	missense_variant	missense_variant(MODERATE|MISSENSE|gCc/gGc|p.Ala239Gly/c.716C>G|594|PE_PGRS6|protein_coding|CODING|YP_177736.1|1|1)	C	PE_PGRS6
gi|448814763|ref|NC_000962.3|	623511	missense_variant	missense_variant(MODERATE|MISSENSE|gTt/gGt|p.Val240Gly/c.719T>G|594|PE_PGRS6|protein_coding|CODING|YP_177736.1|1|1)	T	PE_PGRS6
gi|448814763|ref|NC_000962.3|	623518	synonymous_variant	synonymous_variant(LOW|SILENT|ggT/ggG|p.Gly242Gly/c.726T>G|594|PE_PGRS6|protein_coding|CODING|YP_177736.1|1|1)	T	PE_PGRS6
gi|448814763|ref|NC_000962.3|	623520	missense_variant	missense_variant(MODERATE|MISSENSE|gTg/gGg|p.Val243Gly/c.728T>G|594|PE_PGRS6|protein_coding|CODING|YP_177736.1|1|1)	T	PE_PGRS6
gi|448814763|ref|NC_000962.3|	623524	synonymous_variant	synonymous_variant(LOW|SILENT|ggT/ggG|p.Gly244Gly/c.732T>G|594|PE_PGRS6|protein_coding|CODING|YP_177736.1|1|1)	T	PE_PGRS6
gi|448814763|ref|NC_000962.3|	623529	missense_variant	missense_variant(MODERATE|MISSENSE|gCc/gGc|p.Ala246Gly/c.737C>G|594|PE_PGRS6|protein_coding|CODING|YP_177736.1|1|1)	C	PE_PGRS6
gi|448814763|ref|NC_000962.3|	623530	synonymous_variant	synonymous_variant(LOW|SILENT|gcC/gcG|p.Ala246Ala/c.738C>G|594|PE_PGRS6|protein_coding|CODING|YP_177736.1|1|1)	C	PE_PGRS6
gi|448814763|ref|NC_000962.3|	623533	synonymous_variant	synonymous_variant(LOW|SILENT|ggT/ggG|p.Gly247Gly/c.741T>G|594|PE_PGRS6|protein_coding|CODING|YP_177736.1|1|1)	T	PE_PGRS6
gi|448814763|ref|NC_000962.3|	623538	missense_variant	missense_variant(MODERATE|MISSENSE|gCt/gGt|p.Ala249Gly/c.746C>G|594|PE_PGRS6|protein_coding|CODING|YP_177736.1|1|1)	C	PE_PGRS6
gi|448814763|ref|NC_000962.3|	623539	synonymous_variant	synonymous_variant(LOW|SILENT|gcT/gcG|p.Ala249Ala/c.747T>G|594|PE_PGRS6|protein_coding|CODING|YP_177736.1|1|1)	T	PE_PGRS6
gi|448814763|ref|NC_000962.3|	623542	synonymous_variant	synonymous_variant(LOW|SILENT|ggT/ggG|p.Gly250Gly/c.750T>G|594|PE_PGRS6|protein_coding|CODING|YP_177736.1|1|1)	T	PE_PGRS6
gi|448814763|ref|NC_000962.3|	623546	missense_variant	missense_variant(MODERATE|MISSENSE|Ttg/Gtg|p.Leu252Val/c.754T>G|594|PE_PGRS6|protein_coding|CODING|YP_177736.1|1|1)	T	PE_PGRS6
gi|448814763|ref|NC_000962.3|	623547	missense_variant	missense_variant(MODERATE|MISSENSE|tTg/tGg|p.Leu252Trp/c.755T>G|594|PE_PGRS6|protein_coding|CODING|YP_177736.1|1|1)	T	PE_PGRS6
gi|448814763|ref|NC_000962.3|	623549	missense_variant	missense_variant(MODERATE|MISSENSE|Ttg/Gtg|p.Leu253Val/c.757T>G|594|PE_PGRS6|protein_coding|CODING|YP_177736.1|1|1)	T	PE_PGRS6
gi|448814763|ref|NC_000962.3|	623550	missense_variant	missense_variant(MODERATE|MISSENSE|tTg/tGg|p.Leu253Trp/c.758T>G|594|PE_PGRS6|protein_coding|CODING|YP_177736.1|1|1)	T	PE_PGRS6
gi|448814763|ref|NC_000962.3|	623552	missense_variant	missense_variant(MODERATE|MISSENSE|Ttc/Gtc|p.Phe254Val/c.760T>G|594|PE_PGRS6|protein_coding|CODING|YP_177736.1|1|1)	T	PE_PGRS6
gi|448814763|ref|NC_000962.3|	623558	missense_variant	missense_variant(MODERATE|MISSENSE|Aac/Gac|p.Asn256Asp/c.766A>G|594|PE_PGRS6|protein_coding|CODING|YP_177736.1|1|1)	A	PE_PGRS6
gi|448814763|ref|NC_000962.3|	623568	missense_variant	missense_variant(MODERATE|MISSENSE|gAc/gGc|p.Asp259Gly/c.776A>G|594|PE_PGRS6|protein_coding|CODING|YP_177736.1|1|1)	A	PE_PGRS6
gi|448814763|ref|NC_000962.3|	623577	missense_variant	missense_variant(MODERATE|MISSENSE|gTc/gGc|p.Val262Gly/c.785T>G|594|PE_PGRS6|protein_coding|CODING|YP_177736.1|1|1)	T	PE_PGRS6
gi|448814763|ref|NC_000962.3|	623584	synonymous_variant	synonymous_variant(LOW|SILENT|ggC/ggG|p.Gly264Gly/c.792C>G|594|PE_PGRS6|protein_coding|CODING|YP_177736.1|1|1)	C	PE_PGRS6
gi|448814763|ref|NC_000962.3|	623586	missense_variant	missense_variant(MODERATE|MISSENSE|gAc/gGc|p.Asp265Gly/c.794A>G|594|PE_PGRS6|protein_coding|CODING|YP_177736.1|1|1)	A	PE_PGRS6
gi|448814763|ref|NC_000962.3|	623593	synonymous_variant	synonymous_variant(LOW|SILENT|ggC/ggG|p.Gly267Gly/c.801C>G|594|PE_PGRS6|protein_coding|CODING|YP_177736.1|1|1)	C	PE_PGRS6
gi|448814763|ref|NC_000962.3|	623595	missense_variant	missense_variant(MODERATE|MISSENSE|gAc/gGc|p.Asp268Gly/c.803A>G|594|PE_PGRS6|protein_coding|CODING|YP_177736.1|1|1)	A	PE_PGRS6
gi|448814763|ref|NC_000962.3|	623600	missense_variant	missense_variant(MODERATE|MISSENSE|Agc/Ggc|p.Ser270Gly/c.808A>G|594|PE_PGRS6|protein_coding|CODING|YP_177736.1|1|1)	A	PE_PGRS6
gi|448814763|ref|NC_000962.3|	623606	missense_variant	missense_variant(MODERATE|MISSENSE|Acc/Gcc|p.Thr272Ala/c.814A>G|594|PE_PGRS6|protein_coding|CODING|YP_177736.1|1|1)	A	PE_PGRS6
gi|448814763|ref|NC_000962.3|	623607	missense_variant	missense_variant(MODERATE|MISSENSE|aCc/aGc|p.Thr272Ser/c.815C>G|594|PE_PGRS6|protein_coding|CODING|YP_177736.1|1|1)	C	PE_PGRS6
gi|448814763|ref|NC_000962.3|	623609	missense_variant	missense_variant(MODERATE|MISSENSE|Cag/Gag|p.Gln273Glu/c.817C>G|594|PE_PGRS6|protein_coding|CODING|YP_177736.1|1|1)	C	PE_PGRS6
gi|448814763|ref|NC_000962.3|	623613	missense_variant	missense_variant(MODERATE|MISSENSE|gAt/gGt|p.Asp274Gly/c.821A>G|594|PE_PGRS6|protein_coding|CODING|YP_177736.1|1|1)	A	PE_PGRS6
gi|448814763|ref|NC_000962.3|	623615	missense_variant	missense_variant(MODERATE|MISSENSE|Tcc/Gcc|p.Ser275Ala/c.823T>G|594|PE_PGRS6|protein_coding|CODING|YP_177736.1|1|1)	T	PE_PGRS6
gi|448814763|ref|NC_000962.3|	623616	missense_variant	missense_variant(MODERATE|MISSENSE|tCc/tGc|p.Ser275Cys/c.824C>G|594|PE_PGRS6|protein_coding|CODING|YP_177736.1|1|1)	C	PE_PGRS6
gi|448814763|ref|NC_000962.3|	623620	synonymous_variant	synonymous_variant(LOW|SILENT|ggT/ggG|p.Gly276Gly/c.828T>G|594|PE_PGRS6|protein_coding|CODING|YP_177736.1|1|1)	T	PE_PGRS6
gi|448814763|ref|NC_000962.3|	623623	synonymous_variant	synonymous_variant(LOW|SILENT|ggT/ggG|p.Gly277Gly/c.831T>G|594|PE_PGRS6|protein_coding|CODING|YP_177736.1|1|1)	T	PE_PGRS6
gi|448814763|ref|NC_000962.3|	623625	missense_variant	missense_variant(MODERATE|MISSENSE|gAt/gGt|p.Asp278Gly/c.833A>G|594|PE_PGRS6|protein_coding|CODING|YP_177736.1|1|1)	A	PE_PGRS6
gi|448814763|ref|NC_000962.3|	623626	missense_variant	missense_variant(MODERATE|MISSENSE|gaT/gaG|p.Asp278Glu/c.834T>G|594|PE_PGRS6|protein_coding|CODING|YP_177736.1|1|1)	T	PE_PGRS6
gi|448814763|ref|NC_000962.3|	623632	synonymous_variant	synonymous_variant(LOW|SILENT|ggT/ggG|p.Gly280Gly/c.840T>G|594|PE_PGRS6|protein_coding|CODING|YP_177736.1|1|1)	T	PE_PGRS6
gi|448814763|ref|NC_000962.3|	623634	missense_variant	missense_variant(MODERATE|MISSENSE|gCg/gGg|p.Ala281Gly/c.842C>G|594|PE_PGRS6|protein_coding|CODING|YP_177736.1|1|1)	C	PE_PGRS6
gi|448814763|ref|NC_000962.3|	623638	synonymous_variant	synonymous_variant(LOW|SILENT|ggT/ggG|p.Gly282Gly/c.846T>G|594|PE_PGRS6|protein_coding|CODING|YP_177736.1|1|1)	T	PE_PGRS6
gi|448814763|ref|NC_000962.3|	623643	missense_variant	missense_variant(MODERATE|MISSENSE|gCc/gGc|p.Ala284Gly/c.851C>G|594|PE_PGRS6|protein_coding|CODING|YP_177736.1|1|1)	C	PE_PGRS6
gi|448814763|ref|NC_000962.3|	623644	synonymous_variant	synonymous_variant(LOW|SILENT|gcC/gcG|p.Ala284Ala/c.852C>G|594|PE_PGRS6|protein_coding|CODING|YP_177736.1|1|1)	C	PE_PGRS6
gi|448814763|ref|NC_000962.3|	623647	synonymous_variant	synonymous_variant(LOW|SILENT|ggT/ggG|p.Gly285Gly/c.855T>G|594|PE_PGRS6|protein_coding|CODING|YP_177736.1|1|1)	T	PE_PGRS6
gi|448814763|ref|NC_000962.3|	623650	synonymous_variant	synonymous_variant(LOW|SILENT|ggT/ggG|p.Gly286Gly/c.858T>G|594|PE_PGRS6|protein_coding|CODING|YP_177736.1|1|1)	T	PE_PGRS6
gi|448814763|ref|NC_000962.3|	623652	missense_variant	missense_variant(MODERATE|MISSENSE|gCt/gGt|p.Ala287Gly/c.860C>G|594|PE_PGRS6|protein_coding|CODING|YP_177736.1|1|1)	C	PE_PGRS6
gi|448814763|ref|NC_000962.3|	623653	synonymous_variant	synonymous_variant(LOW|SILENT|gcT/gcG|p.Ala287Ala/c.861T>G|594|PE_PGRS6|protein_coding|CODING|YP_177736.1|1|1)	T	PE_PGRS6
gi|448814763|ref|NC_000962.3|	623656	synonymous_variant	synonymous_variant(LOW|SILENT|ggT/ggG|p.Gly288Gly/c.864T>G|594|PE_PGRS6|protein_coding|CODING|YP_177736.1|1|1)	T	PE_PGRS6
gi|448814763|ref|NC_000962.3|	623660	missense_variant	missense_variant(MODERATE|MISSENSE|Tgg/Ggg|p.Trp290Gly/c.868T>G|594|PE_PGRS6|protein_coding|CODING|YP_177736.1|1|1)	T	PE_PGRS6
gi|448814763|ref|NC_000962.3|	623663	missense_variant	missense_variant(MODERATE|MISSENSE|Ttg/Gtg|p.Leu291Val/c.871T>G|594|PE_PGRS6|protein_coding|CODING|YP_177736.1|1|1)	T	PE_PGRS6
gi|448814763|ref|NC_000962.3|	623666	missense_variant	missense_variant(MODERATE|MISSENSE|Ctt/Gtt|p.Leu292Val/c.874C>G|594|PE_PGRS6|protein_coding|CODING|YP_177736.1|1|1)	C	PE_PGRS6
gi|448814763|ref|NC_000962.3|	623667	missense_variant	missense_variant(MODERATE|MISSENSE|cTt/cGt|p.Leu292Arg/c.875T>G|594|PE_PGRS6|protein_coding|CODING|YP_177736.1|1|1)	T	PE_PGRS6
gi|448814763|ref|NC_000962.3|	623668	synonymous_variant	synonymous_variant(LOW|SILENT|ctT/ctG|p.Leu292Leu/c.876T>G|594|PE_PGRS6|protein_coding|CODING|YP_177736.1|1|1)	T	PE_PGRS6
gi|448814763|ref|NC_000962.3|	623671	synonymous_variant	synonymous_variant(LOW|SILENT|ggT/ggG|p.Gly293Gly/c.879T>G|594|PE_PGRS6|protein_coding|CODING|YP_177736.1|1|1)	T	PE_PGRS6
gi|448814763|ref|NC_000962.3|	623672	missense_variant	missense_variant(MODERATE|MISSENSE|Aat/Gat|p.Asn294Asp/c.880A>G|594|PE_PGRS6|protein_coding|CODING|YP_177736.1|1|1)	A	PE_PGRS6
gi|448814763|ref|NC_000962.3|	623673	missense_variant	missense_variant(MODERATE|MISSENSE|aAt/aGt|p.Asn294Ser/c.881A>G|594|PE_PGRS6|protein_coding|CODING|YP_177736.1|1|1)	A	PE_PGRS6
gi|448814763|ref|NC_000962.3|	623674	missense_variant	missense_variant(MODERATE|MISSENSE|aaT/aaG|p.Asn294Lys/c.882T>G|594|PE_PGRS6|protein_coding|CODING|YP_177736.1|1|1)	T	PE_PGRS6
gi|448814763|ref|NC_000962.3|	623682	missense_variant	missense_variant(MODERATE|MISSENSE|gCc/gGc|p.Ala297Gly/c.890C>G|594|PE_PGRS6|protein_coding|CODING|YP_177736.1|1|1)	C	PE_PGRS6
gi|448814763|ref|NC_000962.3|	623683	synonymous_variant	synonymous_variant(LOW|SILENT|gcC/gcG|p.Ala297Ala/c.891C>G|594|PE_PGRS6|protein_coding|CODING|YP_177736.1|1|1)	C	PE_PGRS6
gi|448814763|ref|NC_000962.3|	623700	missense_variant	missense_variant(MODERATE|MISSENSE|gCc/gGc|p.Ala303Gly/c.908C>G|594|PE_PGRS6|protein_coding|CODING|YP_177736.1|1|1)	C	PE_PGRS6
gi|448814763|ref|NC_000962.3|	623703	missense_variant	missense_variant(MODERATE|MISSENSE|gCc/gGc|p.Ala304Gly/c.911C>G|594|PE_PGRS6|protein_coding|CODING|YP_177736.1|1|1)	C	PE_PGRS6
gi|448814763|ref|NC_000962.3|	623705	missense_variant	missense_variant(MODERATE|MISSENSE|Tca/Gca|p.Ser305Ala/c.913T>G|594|PE_PGRS6|protein_coding|CODING|YP_177736.1|1|1)	T	PE_PGRS6
gi|448814763|ref|NC_000962.3|	623716	synonymous_variant	synonymous_variant(LOW|SILENT|gtT/gtG|p.Val308Val/c.924T>G|594|PE_PGRS6|protein_coding|CODING|YP_177736.1|1|1)	T	PE_PGRS6
gi|448814763|ref|NC_000962.3|	623718	missense_variant	missense_variant(MODERATE|MISSENSE|gCc/gGc|p.Ala309Gly/c.926C>G|594|PE_PGRS6|protein_coding|CODING|YP_177736.1|1|1)	C	PE_PGRS6
gi|448814763|ref|NC_000962.3|	623721	missense_variant	missense_variant(MODERATE|MISSENSE|aCt/aGt|p.Thr310Ser/c.929C>G|594|PE_PGRS6|protein_coding|CODING|YP_177736.1|1|1)	C	PE_PGRS6
gi|448814763|ref|NC_000962.3|	623729	missense_variant	missense_variant(MODERATE|MISSENSE|Ctg/Gtg|p.Leu313Val/c.937C>G|594|PE_PGRS6|protein_coding|CODING|YP_177736.1|1|1)	C	PE_PGRS6
gi|448814763|ref|NC_000962.3|	623730	missense_variant	missense_variant(MODERATE|MISSENSE|cTg/cGg|p.Leu313Arg/c.938T>G|594|PE_PGRS6|protein_coding|CODING|YP_177736.1|1|1)	T	PE_PGRS6
gi|448814763|ref|NC_000962.3|	623734	synonymous_variant	synonymous_variant(LOW|SILENT|ggT/ggG|p.Gly314Gly/c.942T>G|594|PE_PGRS6|protein_coding|CODING|YP_177736.1|1|1)	T	PE_PGRS6
gi|448814763|ref|NC_000962.3|	623737	synonymous_variant	synonymous_variant(LOW|SILENT|ggT/ggG|p.Gly315Gly/c.945T>G|594|PE_PGRS6|protein_coding|CODING|YP_177736.1|1|1)	T	PE_PGRS6
gi|448814763|ref|NC_000962.3|	623739	missense_variant	missense_variant(MODERATE|MISSENSE|gAt/gGt|p.Asp316Gly/c.947A>G|594|PE_PGRS6|protein_coding|CODING|YP_177736.1|1|1)	A	PE_PGRS6
gi|448814763|ref|NC_000962.3|	623756	missense_variant	missense_variant(MODERATE|MISSENSE|Ctg/Gtg|p.Leu322Val/c.964C>G|594|PE_PGRS6|protein_coding|CODING|YP_177736.1|1|1)	C	PE_PGRS6
gi|448814763|ref|NC_000962.3|	623759	missense_variant	missense_variant(MODERATE|MISSENSE|Ttc/Gtc|p.Phe323Val/c.967T>G|594|PE_PGRS6|protein_coding|CODING|YP_177736.1|1|1)	T	PE_PGRS6
gi|448814763|ref|NC_000962.3|	623760	missense_variant	missense_variant(MODERATE|MISSENSE|tTc/tGc|p.Phe323Cys/c.968T>G|594|PE_PGRS6|protein_coding|CODING|YP_177736.1|1|1)	T	PE_PGRS6
gi|448814763|ref|NC_000962.3|	623765	missense_variant	missense_variant(MODERATE|MISSENSE|Ttt/Gtt|p.Phe325Val/c.973T>G|594|PE_PGRS6|protein_coding|CODING|YP_177736.1|1|1)	T	PE_PGRS6
gi|448814763|ref|NC_000962.3|	623766	missense_variant	missense_variant(MODERATE|MISSENSE|tTt/tGt|p.Phe325Cys/c.974T>G|594|PE_PGRS6|protein_coding|CODING|YP_177736.1|1|1)	T	PE_PGRS6
gi|448814763|ref|NC_000962.3|	623775	missense_variant	missense_variant(MODERATE|MISSENSE|gAc/gGc|p.Asp328Gly/c.983A>G|594|PE_PGRS6|protein_coding|CODING|YP_177736.1|1|1)	A	PE_PGRS6
gi|448814763|ref|NC_000962.3|	623783	missense_variant	missense_variant(MODERATE|MISSENSE|Tgg/Ggg|p.Trp331Gly/c.991T>G|594|PE_PGRS6|protein_coding|CODING|YP_177736.1|1|1)	T	PE_PGRS6
gi|448814763|ref|NC_000962.3|	623791	synonymous_variant	synonymous_variant(LOW|SILENT|ggA/ggG|p.Gly333Gly/c.999A>G|594|PE_PGRS6|protein_coding|CODING|YP_177736.1|1|1)	A	PE_PGRS6
gi|448814763|ref|NC_000962.3|	623792	missense_variant	missense_variant(MODERATE|MISSENSE|Cgc/Ggc|p.Arg334Gly/c.1000C>G|594|PE_PGRS6|protein_coding|CODING|YP_177736.1|1|1)	C	PE_PGRS6
gi|448814763|ref|NC_000962.3|	623797	synonymous_variant	synonymous_variant(LOW|SILENT|ggA/ggG|p.Gly335Gly/c.1005A>G|594|PE_PGRS6|protein_coding|CODING|YP_177736.1|1|1)	A	PE_PGRS6
gi|448814763|ref|NC_000962.3|	623799	missense_variant	missense_variant(MODERATE|MISSENSE|gTg/gGg|p.Val336Gly/c.1007T>G|594|PE_PGRS6|protein_coding|CODING|YP_177736.1|1|1)	T	PE_PGRS6
gi|448814763|ref|NC_000962.3|	623802	missense_variant	missense_variant(MODERATE|MISSENSE|gAt/gGt|p.Asp337Gly/c.1010A>G|594|PE_PGRS6|protein_coding|CODING|YP_177736.1|1|1)	A	PE_PGRS6
gi|448814763|ref|NC_000962.3|	623805	missense_variant	missense_variant(MODERATE|MISSENSE|gCt/gGt|p.Ala338Gly/c.1013C>G|594|PE_PGRS6|protein_coding|CODING|YP_177736.1|1|1)	C	PE_PGRS6
gi|448814763|ref|NC_000962.3|	623807	missense_variant	missense_variant(MODERATE|MISSENSE|Cga/Gga|p.Arg339Gly/c.1015C>G|594|PE_PGRS6|protein_coding|CODING|YP_177736.1|1|1)	C	PE_PGRS6
gi|448814763|ref|NC_000962.3|	623809	synonymous_variant	synonymous_variant(LOW|SILENT|cgA/cgG|p.Arg339Arg/c.1017A>G|594|PE_PGRS6|protein_coding|CODING|YP_177736.1|1|1)	A	PE_PGRS6
gi|448814763|ref|NC_000962.3|	623810	missense_variant	missense_variant(MODERATE|MISSENSE|Ttc/Gtc|p.Phe340Val/c.1018T>G|594|PE_PGRS6|protein_coding|CODING|YP_177736.1|1|1)	T	PE_PGRS6
gi|448814763|ref|NC_000962.3|	623817	missense_variant	missense_variant(MODERATE|MISSENSE|gCg/gGg|p.Ala342Gly/c.1025C>G|594|PE_PGRS6|protein_coding|CODING|YP_177736.1|1|1)	C	PE_PGRS6
gi|448814763|ref|NC_000962.3|	623820	missense_variant	missense_variant(MODERATE|MISSENSE|gCt/gGt|p.Ala343Gly/c.1028C>G|594|PE_PGRS6|protein_coding|CODING|YP_177736.1|1|1)	C	PE_PGRS6
gi|448814763|ref|NC_000962.3|	623827	synonymous_variant	synonymous_variant(LOW|SILENT|ggT/ggG|p.Gly345Gly/c.1035T>G|594|PE_PGRS6|protein_coding|CODING|YP_177736.1|1|1)	T	PE_PGRS6
gi|448814763|ref|NC_000962.3|	623832	missense_variant	missense_variant(MODERATE|MISSENSE|gCt/gGt|p.Ala347Gly/c.1040C>G|594|PE_PGRS6|protein_coding|CODING|YP_177736.1|1|1)	C	PE_PGRS6
gi|448814763|ref|NC_000962.3|	623847	missense_variant	missense_variant(MODERATE|MISSENSE|gCg/gGg|p.Ala352Gly/c.1055C>G|594|PE_PGRS6|protein_coding|CODING|YP_177736.1|1|1)	C	PE_PGRS6
gi|448814763|ref|NC_000962.3|	623851	synonymous_variant	synonymous_variant(LOW|SILENT|ggC/ggG|p.Gly353Gly/c.1059C>G|594|PE_PGRS6|protein_coding|CODING|YP_177736.1|1|1)	C	PE_PGRS6
gi|448814763|ref|NC_000962.3|	623862	missense_variant	missense_variant(MODERATE|MISSENSE|tAc/tGc|p.Tyr357Cys/c.1070A>G|594|PE_PGRS6|protein_coding|CODING|YP_177736.1|1|1)	A	PE_PGRS6
gi|448814763|ref|NC_000962.3|	623868	missense_variant	missense_variant(MODERATE|MISSENSE|gAt/gGt|p.Asp359Gly/c.1076A>G|594|PE_PGRS6|protein_coding|CODING|YP_177736.1|1|1)	A	PE_PGRS6
gi|448814763|ref|NC_000962.3|	623877	missense_variant	missense_variant(MODERATE|MISSENSE|gCc/gGc|p.Ala362Gly/c.1085C>G|594|PE_PGRS6|protein_coding|CODING|YP_177736.1|1|1)	C	PE_PGRS6
gi|448814763|ref|NC_000962.3|	623886	missense_variant	missense_variant(MODERATE|MISSENSE|gTc/gGc|p.Val365Gly/c.1094T>G|594|PE_PGRS6|protein_coding|CODING|YP_177736.1|1|1)	T	PE_PGRS6
gi|448814763|ref|NC_000962.3|	623915	missense_variant	missense_variant(MODERATE|MISSENSE|Ctt/Gtt|p.Leu375Val/c.1123C>G|594|PE_PGRS6|protein_coding|CODING|YP_177736.1|1|1)	C	PE_PGRS6
gi|448814763|ref|NC_000962.3|	623916	missense_variant	missense_variant(MODERATE|MISSENSE|cTt/cGt|p.Leu375Arg/c.1124T>G|594|PE_PGRS6|protein_coding|CODING|YP_177736.1|1|1)	T	PE_PGRS6
gi|448814763|ref|NC_000962.3|	623921	missense_variant	missense_variant(MODERATE|MISSENSE|Tcc/Gcc|p.Ser377Ala/c.1129T>G|594|PE_PGRS6|protein_coding|CODING|YP_177736.1|1|1)	T	PE_PGRS6
gi|448814763|ref|NC_000962.3|	623928	missense_variant	missense_variant(MODERATE|MISSENSE|gAc/gGc|p.Asp379Gly/c.1136A>G|594|PE_PGRS6|protein_coding|CODING|YP_177736.1|1|1)	A	PE_PGRS6
gi|448814763|ref|NC_000962.3|	623937	missense_variant	missense_variant(MODERATE|MISSENSE|gCc/gGc|p.Ala382Gly/c.1145C>G|594|PE_PGRS6|protein_coding|CODING|YP_177736.1|1|1)	C	PE_PGRS6
gi|448814763|ref|NC_000962.3|	623938	synonymous_variant	synonymous_variant(LOW|SILENT|gcC/gcG|p.Ala382Ala/c.1146C>G|594|PE_PGRS6|protein_coding|CODING|YP_177736.1|1|1)	C	PE_PGRS6
gi|448814763|ref|NC_000962.3|	623946	missense_variant	missense_variant(MODERATE|MISSENSE|gCc/gGc|p.Ala385Gly/c.1154C>G|594|PE_PGRS6|protein_coding|CODING|YP_177736.1|1|1)	C	PE_PGRS6
gi|448814763|ref|NC_000962.3|	623953	synonymous_variant	synonymous_variant(LOW|SILENT|ggC/ggG|p.Gly387Gly/c.1161C>G|594|PE_PGRS6|protein_coding|CODING|YP_177736.1|1|1)	C	PE_PGRS6
gi|448814763|ref|NC_000962.3|	623970	missense_variant	missense_variant(MODERATE|MISSENSE|tTc/tGc|p.Phe393Cys/c.1178T>G|594|PE_PGRS6|protein_coding|CODING|YP_177736.1|1|1)	T	PE_PGRS6
gi|448814763|ref|NC_000962.3|	623976	missense_variant	missense_variant(MODERATE|MISSENSE|aAc/aGc|p.Asn395Ser/c.1184A>G|594|PE_PGRS6|protein_coding|CODING|YP_177736.1|1|1)	A	PE_PGRS6
gi|448814763|ref|NC_000962.3|	623994	missense_variant	missense_variant(MODERATE|MISSENSE|gCc/gGc|p.Ala401Gly/c.1202C>G|594|PE_PGRS6|protein_coding|CODING|YP_177736.1|1|1)	C	PE_PGRS6
gi|448814763|ref|NC_000962.3|	624017	missense_variant	missense_variant(MODERATE|MISSENSE|Ttc/Gtc|p.Phe409Val/c.1225T>G|594|PE_PGRS6|protein_coding|CODING|YP_177736.1|1|1)	T	PE_PGRS6
gi|448814763|ref|NC_000962.3|	624051	missense_variant	missense_variant(MODERATE|MISSENSE|gCt/gGt|p.Ala420Gly/c.1259C>G|594|PE_PGRS6|protein_coding|CODING|YP_177736.1|1|1)	C	PE_PGRS6
gi|448814763|ref|NC_000962.3|	624063	missense_variant	missense_variant(MODERATE|MISSENSE|gCc/gGc|p.Ala424Gly/c.1271C>G|594|PE_PGRS6|protein_coding|CODING|YP_177736.1|1|1)	C	PE_PGRS6
gi|448814763|ref|NC_000962.3|	624125	missense_variant	missense_variant(MODERATE|MISSENSE|Cgc/Ggc|p.Arg445Gly/c.1333C>G|594|PE_PGRS6|protein_coding|CODING|YP_177736.1|1|1)	C	PE_PGRS6
gi|448814763|ref|NC_000962.3|	624138	missense_variant	missense_variant(MODERATE|MISSENSE|gCc/gGc|p.Ala449Gly/c.1346C>G|594|PE_PGRS6|protein_coding|CODING|YP_177736.1|1|1)	C	PE_PGRS6
gi|448814763|ref|NC_000962.3|	624163	synonymous_variant	synonymous_variant(LOW|SILENT|ggT/ggC|p.Gly457Gly/c.1371T>C|594|PE_PGRS6|protein_coding|CODING|YP_177736.1|1|1)	T	PE_PGRS6
gi|448814763|ref|NC_000962.3|	624177	missense_variant	missense_variant(MODERATE|MISSENSE|gCg/gGg|p.Ala462Gly/c.1385C>G|594|PE_PGRS6|protein_coding|CODING|YP_177736.1|1|1)	C	PE_PGRS6
gi|448814763|ref|NC_000962.3|	624242	missense_variant	missense_variant(MODERATE|MISSENSE|Acc/Ccc|p.Thr484Pro/c.1450A>C|594|PE_PGRS6|protein_coding|CODING|YP_177736.1|1|1)	A	PE_PGRS6
gi|448814763|ref|NC_000962.3|	624313	synonymous_variant	synonymous_variant(LOW|SILENT|ggT/ggC|p.Gly507Gly/c.1521T>C|594|PE_PGRS6|protein_coding|CODING|YP_177736.1|1|1)	T	PE_PGRS6
gi|448814763|ref|NC_000962.3|	624314	missense_variant	missense_variant(MODERATE|MISSENSE|Gac/Aac|p.Asp508Asn/c.1522G>A|594|PE_PGRS6|protein_coding|CODING|YP_177736.1|1|1)	G	PE_PGRS6
gi|448814763|ref|NC_000962.3|	624390	missense_variant	missense_variant(MODERATE|MISSENSE|gCg/gTg|p.Ala533Val/c.1598C>T|594|PE_PGRS6|protein_coding|CODING|YP_177736.1|1|1)	C	PE_PGRS6
gi|448814763|ref|NC_000962.3|	624397	synonymous_variant	synonymous_variant(LOW|SILENT|ccG/ccC|p.Pro535Pro/c.1605G>C|594|PE_PGRS6|protein_coding|CODING|YP_177736.1|1|1)	G	PE_PGRS6
gi|448814763|ref|NC_000962.3|	624420	missense_variant	missense_variant(MODERATE|MISSENSE|cCg/cGg|p.Pro543Arg/c.1628C>G|594|PE_PGRS6|protein_coding|CODING|YP_177736.1|1|1)	C	PE_PGRS6
gi|448814763|ref|NC_000962.3|	624430	synonymous_variant	synonymous_variant(LOW|SILENT|ccG/ccC|p.Pro546Pro/c.1638G>C|594|PE_PGRS6|protein_coding|CODING|YP_177736.1|1|1)	G	PE_PGRS6
gi|448814763|ref|NC_000962.3|	624437	missense_variant	missense_variant(MODERATE|MISSENSE|Acg/Ccg|p.Thr549Pro/c.1645A>C|594|PE_PGRS6|protein_coding|CODING|YP_177736.1|1|1)	A	PE_PGRS6
gi|448814763|ref|NC_000962.3|	624953	synonymous_variant	synonymous_variant(LOW|SILENT|gtG/gtA|p.Val176Val/c.528G>A|335|fabH|protein_coding|CODING|NP_215047.1|1|1)	C	fabH
gi|448814763|ref|NC_000962.3|	626114	synonymous_variant	synonymous_variant(LOW|SILENT|ctG/ctA|p.Leu109Leu/c.327G>A|292|menA|protein_coding|CODING|NP_215048.1|1|1|WARNING_TRANSCRIPT_NO_START_CODON)	C	menA
gi|448814763|ref|NC_000962.3|	628895	synonymous_variant	synonymous_variant(LOW|SILENT|ttC/ttT|p.Phe279Phe/c.837C>T|477|Rv0537c|protein_coding|CODING|NP_215051.1|1|1|WARNING_TRANSCRIPT_NO_START_CODON)	G	Rv0537c
gi|448814763|ref|NC_000962.3|	629510	synonymous_variant	synonymous_variant(LOW|SILENT|ctG/ctC|p.Leu74Leu/c.222G>C|477|Rv0537c|protein_coding|CODING|NP_215051.1|1|1|WARNING_TRANSCRIPT_NO_START_CODON)	C	Rv0537c
gi|448814763|ref|NC_000962.3|	629925	intergenic_region	intergenic_region(MODIFIER||||||||||1)	C
gi|448814763|ref|NC_000962.3|	630722	missense_variant	missense_variant(MODERATE|MISSENSE|cGg/cCg|p.Arg228Pro/c.683G>C|548|Rv0538|protein_coding|CODING|NP_215052.1|1|1)	G	Rv0538
gi|448814763|ref|NC_000962.3|	631002	synonymous_variant	synonymous_variant(LOW|SILENT|ggG/ggT|p.Gly321Gly/c.963G>T|548|Rv0538|protein_coding|CODING|NP_215052.1|1|1)	G	Rv0538
gi|448814763|ref|NC_000962.3|	633979	synonymous_variant	synonymous_variant(LOW|SILENT|acC/acG|p.Thr142Thr/c.426C>G|449|Rv0541c|protein_coding|CODING|NP_215055.1|1|1|WARNING_TRANSCRIPT_NO_START_CODON)	G	Rv0541c
gi|448814763|ref|NC_000962.3|	637319	missense_variant	missense_variant(MODERATE|MISSENSE|Cct/Tct|p.Pro49Ser/c.145C>T|417|pitA|protein_coding|CODING|NP_215059.1|1|1|WARNING_TRANSCRIPT_NO_START_CODON)	G	pitA
gi|448814763|ref|NC_000962.3|	637730	synonymous_variant	synonymous_variant(LOW|SILENT|ctG/ctA|p.Leu80Leu/c.240G>A|128|Rv0546c|protein_coding|CODING|NP_215060.1|1|1)	C	Rv0546c
gi|448814763|ref|NC_000962.3|	645138	missense_variant	missense_variant(MODERATE|MISSENSE|Ggc/Agc|p.Gly217Ser/c.649G>A|326|menC|protein_coding|CODING|NP_215067.1|1|1|WARNING_TRANSCRIPT_NO_START_CODON)	G	menC
gi|448814763|ref|NC_000962.3|	648002	missense_variant	missense_variant(MODERATE|MISSENSE|cTc/cGc|p.Leu15Arg/c.44T>G|171|Rv0556|protein_coding|CODING|NP_215070.1|1|1|WARNING_TRANSCRIPT_NO_START_CODON)	T	Rv0556
gi|448814763|ref|NC_000962.3|	648990	missense_variant	missense_variant(MODERATE|MISSENSE|cGc/cCc|p.Arg152Pro/c.455G>C|378|mgtA|protein_coding|CODING|NP_215071.1|1|1|WARNING_TRANSCRIPT_NO_START_CODON)	G	mgtA
gi|448814763|ref|NC_000962.3|	657269	missense_variant	missense_variant(MODERATE|MISSENSE|Tcg/Ccg|p.Ser68Pro/c.202T>C|486|Rv0565c|protein_coding|CODING|NP_215079.1|1|1)	A	Rv0565c
gi|448814763|ref|NC_000962.3|	659950	synonymous_variant	synonymous_variant(LOW|SILENT|gcC/gcT|p.Ala167Ala/c.501C>T|472|cyp135B1|protein_coding|CODING|NP_215082.1|1|1)	C	cyp135B1
gi|448814763|ref|NC_000962.3|	665293	missense_variant	missense_variant(MODERATE|MISSENSE|Ttc/Ctc|p.Phe31Leu/c.91T>C|113|Rv0572c|protein_coding|CODING|NP_215086.1|1|1)	A	Rv0572c
gi|448814763|ref|NC_000962.3|	667923	missense_variant	missense_variant(MODERATE|MISSENSE|Ctc/Gtc|p.Leu158Val/c.472C>G|380|Rv0574c|protein_coding|CODING|NP_215088.1|1|1|WARNING_TRANSCRIPT_NO_START_CODON)	G	Rv0574c
gi|448814763|ref|NC_000962.3|	669398	synonymous_variant	synonymous_variant(LOW|SILENT|caA/caG|p.Gln116Gln/c.348A>G|388|Rv0575c|protein_coding|CODING|NP_215089.1|1|1|WARNING_TRANSCRIPT_NO_START_CODON)	T	Rv0575c
gi|448814763|ref|NC_000962.3|	672171	missense_variant	missense_variant(MODERATE|MISSENSE|aTc/aGc|p.Ile1249Ser/c.3746T>G|1306|PE_PGRS7|protein_coding|CODING|YP_177739.1|1|1)	A	PE_PGRS7
gi|448814763|ref|NC_000962.3|	672180	stop_gained	stop_gained(HIGH|NONSENSE|tTa/tGa|p.Leu1246*/c.3737T>G|1306|PE_PGRS7|protein_coding|CODING|YP_177739.1|1|1)	A	PE_PGRS7
gi|448814763|ref|NC_000962.3|	672215	synonymous_variant	synonymous_variant(LOW|SILENT|ggT/ggG|p.Gly1234Gly/c.3702T>G|1306|PE_PGRS7|protein_coding|CODING|YP_177739.1|1|1)	A	PE_PGRS7
gi|448814763|ref|NC_000962.3|	672218	synonymous_variant	synonymous_variant(LOW|SILENT|cgA/cgG|p.Arg1233Arg/c.3699A>G|1306|PE_PGRS7|protein_coding|CODING|YP_177739.1|1|1)	T	PE_PGRS7
gi|448814763|ref|NC_000962.3|	672224	synonymous_variant	synonymous_variant(LOW|SILENT|ggC/ggG|p.Gly1231Gly/c.3693C>G|1306|PE_PGRS7|protein_coding|CODING|YP_177739.1|1|1)	G	PE_PGRS7
gi|448814763|ref|NC_000962.3|	672233	synonymous_variant	synonymous_variant(LOW|SILENT|gcT/gcG|p.Ala1228Ala/c.3684T>G|1306|PE_PGRS7|protein_coding|CODING|YP_177739.1|1|1)	A	PE_PGRS7
gi|448814763|ref|NC_000962.3|	672238	missense_variant	missense_variant(MODERATE|MISSENSE|Acc/Gcc|p.Thr1227Ala/c.3679A>G|1306|PE_PGRS7|protein_coding|CODING|YP_177739.1|1|1)	T	PE_PGRS7
gi|448814763|ref|NC_000962.3|	672244	missense_variant	missense_variant(MODERATE|MISSENSE|Ttc/Gtc|p.Phe1225Val/c.3673T>G|1306|PE_PGRS7|protein_coding|CODING|YP_177739.1|1|1)	A	PE_PGRS7
gi|448814763|ref|NC_000962.3|	672254	synonymous_variant	synonymous_variant(LOW|SILENT|ggT/ggG|p.Gly1221Gly/c.3663T>G|1306|PE_PGRS7|protein_coding|CODING|YP_177739.1|1|1)	A	PE_PGRS7
gi|448814763|ref|NC_000962.3|	672259	missense_variant	missense_variant(MODERATE|MISSENSE|Cac/Gac|p.His1220Asp/c.3658C>G|1306|PE_PGRS7|protein_coding|CODING|YP_177739.1|1|1)	G	PE_PGRS7
gi|448814763|ref|NC_000962.3|	672263	synonymous_variant	synonymous_variant(LOW|SILENT|ggC/ggG|p.Gly1218Gly/c.3654C>G|1306|PE_PGRS7|protein_coding|CODING|YP_177739.1|1|1)	G	PE_PGRS7
gi|448814763|ref|NC_000962.3|	672267	missense_variant	missense_variant(MODERATE|MISSENSE|gAc/gGc|p.Asp1217Gly/c.3650A>G|1306|PE_PGRS7|protein_coding|CODING|YP_177739.1|1|1)	T	PE_PGRS7
gi|448814763|ref|NC_000962.3|	672272	synonymous_variant	synonymous_variant(LOW|SILENT|ggC/ggG|p.Gly1215Gly/c.3645C>G|1306|PE_PGRS7|protein_coding|CODING|YP_177739.1|1|1)	G	PE_PGRS7
gi|448814763|ref|NC_000962.3|	672275	missense_variant	missense_variant(MODERATE|MISSENSE|aaT/aaG|p.Asn1214Lys/c.3642T>G|1306|PE_PGRS7|protein_coding|CODING|YP_177739.1|1|1)	A	PE_PGRS7
gi|448814763|ref|NC_000962.3|	672277	missense_variant	missense_variant(MODERATE|MISSENSE|Aat/Gat|p.Asn1214Asp/c.3640A>G|1306|PE_PGRS7|protein_coding|CODING|YP_177739.1|1|1)	T	PE_PGRS7
gi|448814763|ref|NC_000962.3|	672281	synonymous_variant	synonymous_variant(LOW|SILENT|ggT/ggG|p.Gly1212Gly/c.3636T>G|1306|PE_PGRS7|protein_coding|CODING|YP_177739.1|1|1)	A	PE_PGRS7
gi|448814763|ref|NC_000962.3|	672285	missense_variant	missense_variant(MODERATE|MISSENSE|tCc/tGc|p.Ser1211Cys/c.3632C>G|1306|PE_PGRS7|protein_coding|CODING|YP_177739.1|1|1)	G	PE_PGRS7
gi|448814763|ref|NC_000962.3|	672294	missense_variant	missense_variant(MODERATE|MISSENSE|gAt/gGt|p.Asp1208Gly/c.3623A>G|1306|PE_PGRS7|protein_coding|CODING|YP_177739.1|1|1)	T	PE_PGRS7
gi|448814763|ref|NC_000962.3|	672313	missense_variant	missense_variant(MODERATE|MISSENSE|Ttc/Gtc|p.Phe1202Val/c.3604T>G|1306|PE_PGRS7|protein_coding|CODING|YP_177739.1|1|1)	A	PE_PGRS7
gi|448814763|ref|NC_000962.3|	672323	synonymous_variant	synonymous_variant(LOW|SILENT|ggA/ggG|p.Gly1198Gly/c.3594A>G|1306|PE_PGRS7|protein_coding|CODING|YP_177739.1|1|1)	T	PE_PGRS7
gi|448814763|ref|NC_000962.3|	672332	synonymous_variant	synonymous_variant(LOW|SILENT|ggT/ggG|p.Gly1195Gly/c.3585T>G|1306|PE_PGRS7|protein_coding|CODING|YP_177739.1|1|1)	A	PE_PGRS7
gi|448814763|ref|NC_000962.3|	672335	synonymous_variant	synonymous_variant(LOW|SILENT|ggC/ggG|p.Gly1194Gly/c.3582C>G|1306|PE_PGRS7|protein_coding|CODING|YP_177739.1|1|1)	G	PE_PGRS7
gi|448814763|ref|NC_000962.3|	672381	missense_variant	missense_variant(MODERATE|MISSENSE|aCc/aTc|p.Thr1179Ile/c.3536C>T|1306|PE_PGRS7|protein_coding|CODING|YP_177739.1|1|1)	G	PE_PGRS7
gi|448814763|ref|NC_000962.3|	672403	missense_variant	missense_variant(MODERATE|MISSENSE|Tcc/Ccc|p.Ser1172Pro/c.3514T>C|1306|PE_PGRS7|protein_coding|CODING|YP_177739.1|1|1)	A	PE_PGRS7
gi|448814763|ref|NC_000962.3|	672408	missense_variant	missense_variant(MODERATE|MISSENSE|cTt/cGt|p.Leu1170Arg/c.3509T>G|1306|PE_PGRS7|protein_coding|CODING|YP_177739.1|1|1)	A	PE_PGRS7
gi|448814763|ref|NC_000962.3|	672437	synonymous_variant	synonymous_variant(LOW|SILENT|ggA/ggC|p.Gly1160Gly/c.3480A>C|1306|PE_PGRS7|protein_coding|CODING|YP_177739.1|1|1)	T	PE_PGRS7
gi|448814763|ref|NC_000962.3|	672458	synonymous_variant	synonymous_variant(LOW|SILENT|acA/acC|p.Thr1153Thr/c.3459A>C|1306|PE_PGRS7|protein_coding|CODING|YP_177739.1|1|1)	T	PE_PGRS7
gi|448814763|ref|NC_000962.3|	672464	synonymous_variant	synonymous_variant(LOW|SILENT|ggT/ggG|p.Gly1151Gly/c.3453T>G|1306|PE_PGRS7|protein_coding|CODING|YP_177739.1|1|1)	A	PE_PGRS7
gi|448814763|ref|NC_000962.3|	672485	synonymous_variant	synonymous_variant(LOW|SILENT|ggT/ggC|p.Gly1144Gly/c.3432T>C|1306|PE_PGRS7|protein_coding|CODING|YP_177739.1|1|1)	A	PE_PGRS7
gi|448814763|ref|NC_000962.3|	672490	missense_variant	missense_variant(MODERATE|MISSENSE|Acc/Ccc|p.Thr1143Pro/c.3427A>C|1306|PE_PGRS7|protein_coding|CODING|YP_177739.1|1|1)	T	PE_PGRS7
gi|448814763|ref|NC_000962.3|	672491	synonymous_variant	synonymous_variant(LOW|SILENT|ggG/ggC|p.Gly1142Gly/c.3426G>C|1306|PE_PGRS7|protein_coding|CODING|YP_177739.1|1|1)	C	PE_PGRS7
gi|448814763|ref|NC_000962.3|	672507	missense_variant	missense_variant(MODERATE|MISSENSE|gCc/gGc|p.Ala1137Gly/c.3410C>G|1306|PE_PGRS7|protein_coding|CODING|YP_177739.1|1|1)	G	PE_PGRS7
gi|448814763|ref|NC_000962.3|	672509	synonymous_variant	synonymous_variant(LOW|SILENT|ggT/ggG|p.Gly1136Gly/c.3408T>G|1306|PE_PGRS7|protein_coding|CODING|YP_177739.1|1|1)	A	PE_PGRS7
gi|448814763|ref|NC_000962.3|	672517	missense_variant	missense_variant(MODERATE|MISSENSE|Acc/Ccc|p.Thr1134Pro/c.3400A>C|1306|PE_PGRS7|protein_coding|CODING|YP_177739.1|1|1)	T	PE_PGRS7
gi|448814763|ref|NC_000962.3|	672526	missense_variant	missense_variant(MODERATE|MISSENSE|Acc/Ccc|p.Thr1131Pro/c.3391A>C|1306|PE_PGRS7|protein_coding|CODING|YP_177739.1|1|1)	T	PE_PGRS7
gi|448814763|ref|NC_000962.3|	672526	missense_variant	missense_variant(MODERATE|MISSENSE|Acc/Gcc|p.Thr1131Ala/c.3391A>G|1306|PE_PGRS7|protein_coding|CODING|YP_177739.1|1|1)	T	PE_PGRS7
gi|448814763|ref|NC_000962.3|	672539	synonymous_variant	synonymous_variant(LOW|SILENT|ggC/ggA|p.Gly1126Gly/c.3378C>A|1306|PE_PGRS7|protein_coding|CODING|YP_177739.1|1|1)	G	PE_PGRS7
gi|448814763|ref|NC_000962.3|	672553	missense_variant	missense_variant(MODERATE|MISSENSE|Act/Gct|p.Thr1122Ala/c.3364A>G|1306|PE_PGRS7|protein_coding|CODING|YP_177739.1|1|1)	T	PE_PGRS7
gi|448814763|ref|NC_000962.3|	672562	missense_variant	missense_variant(MODERATE|MISSENSE|Act/Gct|p.Thr1119Ala/c.3355A>G|1306|PE_PGRS7|protein_coding|CODING|YP_177739.1|1|1)	T	PE_PGRS7
gi|448814763|ref|NC_000962.3|	672570	missense_variant	missense_variant(MODERATE|MISSENSE|cTc/cGc|p.Leu1116Arg/c.3347T>G|1306|PE_PGRS7|protein_coding|CODING|YP_177739.1|1|1)	A	PE_PGRS7
gi|448814763|ref|NC_000962.3|	672571	missense_variant	missense_variant(MODERATE|MISSENSE|Ctc/Gtc|p.Leu1116Val/c.3346C>G|1306|PE_PGRS7|protein_coding|CODING|YP_177739.1|1|1)	G	PE_PGRS7
gi|448814763|ref|NC_000962.3|	672574	missense_variant	missense_variant(MODERATE|MISSENSE|Agc/Ggc|p.Ser1115Gly/c.3343A>G|1306|PE_PGRS7|protein_coding|CODING|YP_177739.1|1|1)	T	PE_PGRS7
gi|448814763|ref|NC_000962.3|	672579	missense_variant	missense_variant(MODERATE|MISSENSE|tTc/tGc|p.Phe1113Cys/c.3338T>G|1306|PE_PGRS7|protein_coding|CODING|YP_177739.1|1|1)	A	PE_PGRS7
gi|448814763|ref|NC_000962.3|	672580	missense_variant	missense_variant(MODERATE|MISSENSE|Ttc/Ctc|p.Phe1113Leu/c.3337T>C|1306|PE_PGRS7|protein_coding|CODING|YP_177739.1|1|1)	A	PE_PGRS7
gi|448814763|ref|NC_000962.3|	672582	missense_variant	missense_variant(MODERATE|MISSENSE|cTc/cCc|p.Leu1112Pro/c.3335T>C|1306|PE_PGRS7|protein_coding|CODING|YP_177739.1|1|1)	A	PE_PGRS7
gi|448814763|ref|NC_000962.3|	672584	synonymous_variant	synonymous_variant(LOW|SILENT|acT/acG|p.Thr1111Thr/c.3333T>G|1306|PE_PGRS7|protein_coding|CODING|YP_177739.1|1|1)	A	PE_PGRS7
gi|448814763|ref|NC_000962.3|	672591	missense_variant	missense_variant(MODERATE|MISSENSE|cAc/cCc|p.His1109Pro/c.3326A>C|1306|PE_PGRS7|protein_coding|CODING|YP_177739.1|1|1)	T	PE_PGRS7
gi|448814763|ref|NC_000962.3|	672593	synonymous_variant	synonymous_variant(LOW|SILENT|gcC/gcA|p.Ala1108Ala/c.3324C>A|1306|PE_PGRS7|protein_coding|CODING|YP_177739.1|1|1)	G	PE_PGRS7
gi|448814763|ref|NC_000962.3|	672594	missense_variant	missense_variant(MODERATE|MISSENSE|gCc/gGc|p.Ala1108Gly/c.3323C>G|1306|PE_PGRS7|protein_coding|CODING|YP_177739.1|1|1)	G	PE_PGRS7
gi|448814763|ref|NC_000962.3|	672596	synonymous_variant	synonymous_variant(LOW|SILENT|ggT/ggG|p.Gly1107Gly/c.3321T>G|1306|PE_PGRS7|protein_coding|CODING|YP_177739.1|1|1)	A	PE_PGRS7
gi|448814763|ref|NC_000962.3|	672602	synonymous_variant	synonymous_variant(LOW|SILENT|ggC/ggG|p.Gly1105Gly/c.3315C>G|1306|PE_PGRS7|protein_coding|CODING|YP_177739.1|1|1)	G	PE_PGRS7
gi|448814763|ref|NC_000962.3|	672611	synonymous_variant	synonymous_variant(LOW|SILENT|ggC/ggG|p.Gly1102Gly/c.3306C>G|1306|PE_PGRS7|protein_coding|CODING|YP_177739.1|1|1)	G	PE_PGRS7
gi|448814763|ref|NC_000962.3|	672619	missense_variant	missense_variant(MODERATE|MISSENSE|Acc/Gcc|p.Thr1100Ala/c.3298A>G|1306|PE_PGRS7|protein_coding|CODING|YP_177739.1|1|1)	T	PE_PGRS7
gi|448814763|ref|NC_000962.3|	672623	synonymous_variant	synonymous_variant(LOW|SILENT|ggC/ggG|p.Gly1098Gly/c.3294C>G|1306|PE_PGRS7|protein_coding|CODING|YP_177739.1|1|1)	G	PE_PGRS7
gi|448814763|ref|NC_000962.3|	672627	missense_variant	missense_variant(MODERATE|MISSENSE|aCc/aGc|p.Thr1097Ser/c.3290C>G|1306|PE_PGRS7|protein_coding|CODING|YP_177739.1|1|1)	G	PE_PGRS7
gi|448814763|ref|NC_000962.3|	672641	synonymous_variant	synonymous_variant(LOW|SILENT|ggT/ggG|p.Gly1092Gly/c.3276T>G|1306|PE_PGRS7|protein_coding|CODING|YP_177739.1|1|1)	A	PE_PGRS7
gi|448814763|ref|NC_000962.3|	672644	synonymous_variant	synonymous_variant(LOW|SILENT|gcC/gcG|p.Ala1091Ala/c.3273C>G|1306|PE_PGRS7|protein_coding|CODING|YP_177739.1|1|1)	G	PE_PGRS7
gi|448814763|ref|NC_000962.3|	672650	synonymous_variant	synonymous_variant(LOW|SILENT|ggT/ggG|p.Gly1089Gly/c.3267T>G|1306|PE_PGRS7|protein_coding|CODING|YP_177739.1|1|1)	A	PE_PGRS7
gi|448814763|ref|NC_000962.3|	672653	missense_variant	missense_variant(MODERATE|MISSENSE|gaT/gaG|p.Asp1088Glu/c.3264T>G|1306|PE_PGRS7|protein_coding|CODING|YP_177739.1|1|1)	A	PE_PGRS7
gi|448814763|ref|NC_000962.3|	672654	missense_variant	missense_variant(MODERATE|MISSENSE|gAt/gCt|p.Asp1088Ala/c.3263A>C|1306|PE_PGRS7|protein_coding|CODING|YP_177739.1|1|1)	T	PE_PGRS7
gi|448814763|ref|NC_000962.3|	672654	missense_variant	missense_variant(MODERATE|MISSENSE|gAt/gGt|p.Asp1088Gly/c.3263A>G|1306|PE_PGRS7|protein_coding|CODING|YP_177739.1|1|1)	T	PE_PGRS7
gi|448814763|ref|NC_000962.3|	672656	synonymous_variant	synonymous_variant(LOW|SILENT|ggA/ggG|p.Gly1087Gly/c.3261A>G|1306|PE_PGRS7|protein_coding|CODING|YP_177739.1|1|1)	T	PE_PGRS7
gi|448814763|ref|NC_000962.3|	672659	synonymous_variant	synonymous_variant(LOW|SILENT|ggC/ggG|p.Gly1086Gly/c.3258C>G|1306|PE_PGRS7|protein_coding|CODING|YP_177739.1|1|1)	G	PE_PGRS7
gi|448814763|ref|NC_000962.3|	672662	synonymous_variant	synonymous_variant(LOW|SILENT|gcC/gcG|p.Ala1085Ala/c.3255C>G|1306|PE_PGRS7|protein_coding|CODING|YP_177739.1|1|1)	G	PE_PGRS7
gi|448814763|ref|NC_000962.3|	672663	missense_variant	missense_variant(MODERATE|MISSENSE|gCc/gGc|p.Ala1085Gly/c.3254C>G|1306|PE_PGRS7|protein_coding|CODING|YP_177739.1|1|1)	G	PE_PGRS7
gi|448814763|ref|NC_000962.3|	672664	missense_variant	missense_variant(MODERATE|MISSENSE|Gcc/Ccc|p.Ala1085Pro/c.3253G>C|1306|PE_PGRS7|protein_coding|CODING|YP_177739.1|1|1)	C	PE_PGRS7
gi|448814763|ref|NC_000962.3|	672665	synonymous_variant	synonymous_variant(LOW|SILENT|ggC/ggG|p.Gly1084Gly/c.3252C>G|1306|PE_PGRS7|protein_coding|CODING|YP_177739.1|1|1)	G	PE_PGRS7
gi|448814763|ref|NC_000962.3|	672668	synonymous_variant	synonymous_variant(LOW|SILENT|caA/caG|p.Gln1083Gln/c.3249A>G|1306|PE_PGRS7|protein_coding|CODING|YP_177739.1|1|1)	T	PE_PGRS7
gi|448814763|ref|NC_000962.3|	672669	missense_variant	missense_variant(MODERATE|MISSENSE|cAa/cCa|p.Gln1083Pro/c.3248A>C|1306|PE_PGRS7|protein_coding|CODING|YP_177739.1|1|1)	T	PE_PGRS7
gi|448814763|ref|NC_000962.3|	672669	missense_variant	missense_variant(MODERATE|MISSENSE|cAa/cGa|p.Gln1083Arg/c.3248A>G|1306|PE_PGRS7|protein_coding|CODING|YP_177739.1|1|1)	T	PE_PGRS7
gi|448814763|ref|NC_000962.3|	672670	missense_variant	missense_variant(MODERATE|MISSENSE|Caa/Gaa|p.Gln1083Glu/c.3247C>G|1306|PE_PGRS7|protein_coding|CODING|YP_177739.1|1|1)	G	PE_PGRS7
gi|448814763|ref|NC_000962.3|	672673	missense_variant	missense_variant(MODERATE|MISSENSE|Agc/Cgc|p.Ser1082Arg/c.3244A>C|1306|PE_PGRS7|protein_coding|CODING|YP_177739.1|1|1)	T	PE_PGRS7
gi|448814763|ref|NC_000962.3|	672688	missense_variant	missense_variant(MODERATE|MISSENSE|Acg/Gcg|p.Thr1077Ala/c.3229A>G|1306|PE_PGRS7|protein_coding|CODING|YP_177739.1|1|1)	T	PE_PGRS7
gi|448814763|ref|NC_000962.3|	672689	synonymous_variant	synonymous_variant(LOW|SILENT|ccA/ccC|p.Pro1076Pro/c.3228A>C|1306|PE_PGRS7|protein_coding|CODING|YP_177739.1|1|1)	T	PE_PGRS7
gi|448814763|ref|NC_000962.3|	672691	missense_variant	missense_variant(MODERATE|MISSENSE|Cca/Gca|p.Pro1076Ala/c.3226C>G|1306|PE_PGRS7|protein_coding|CODING|YP_177739.1|1|1)	G	PE_PGRS7
gi|448814763|ref|NC_000962.3|	672693	missense_variant	missense_variant(MODERATE|MISSENSE|tCg/tGg|p.Ser1075Trp/c.3224C>G|1306|PE_PGRS7|protein_coding|CODING|YP_177739.1|1|1)	G	PE_PGRS7
gi|448814763|ref|NC_000962.3|	672694	missense_variant	missense_variant(MODERATE|MISSENSE|Tcg/Gcg|p.Ser1075Ala/c.3223T>G|1306|PE_PGRS7|protein_coding|CODING|YP_177739.1|1|1)	A	PE_PGRS7
gi|448814763|ref|NC_000962.3|	672695	synonymous_variant	synonymous_variant(LOW|SILENT|ctG/ctC|p.Leu1074Leu/c.3222G>C|1306|PE_PGRS7|protein_coding|CODING|YP_177739.1|1|1)	C	PE_PGRS7
gi|448814763|ref|NC_000962.3|	672696	missense_variant	missense_variant(MODERATE|MISSENSE|cTg/cCg|p.Leu1074Pro/c.3221T>C|1306|PE_PGRS7|protein_coding|CODING|YP_177739.1|1|1)	A	PE_PGRS7
gi|448814763|ref|NC_000962.3|	672699	missense_variant	missense_variant(MODERATE|MISSENSE|gCg/gGg|p.Ala1073Gly/c.3218C>G|1306|PE_PGRS7|protein_coding|CODING|YP_177739.1|1|1)	G	PE_PGRS7
gi|448814763|ref|NC_000962.3|	672703	missense_variant	missense_variant(MODERATE|MISSENSE|Aaa/Caa|p.Lys1072Gln/c.3214A>C|1306|PE_PGRS7|protein_coding|CODING|YP_177739.1|1|1)	T	PE_PGRS7
gi|448814763|ref|NC_000962.3|	672707	synonymous_variant	synonymous_variant(LOW|SILENT|ggC/ggA|p.Gly1070Gly/c.3210C>A|1306|PE_PGRS7|protein_coding|CODING|YP_177739.1|1|1)	G	PE_PGRS7
gi|448814763|ref|NC_000962.3|	672711	missense_variant	missense_variant(MODERATE|MISSENSE|gCc/gGc|p.Ala1069Gly/c.3206C>G|1306|PE_PGRS7|protein_coding|CODING|YP_177739.1|1|1)	G	PE_PGRS7
gi|448814763|ref|NC_000962.3|	672720	missense_variant	missense_variant(MODERATE|MISSENSE|aAc/aCc|p.Asn1066Thr/c.3197A>C|1306|PE_PGRS7|protein_coding|CODING|YP_177739.1|1|1)	T	PE_PGRS7
gi|448814763|ref|NC_000962.3|	672728	synonymous_variant	synonymous_variant(LOW|SILENT|ggC/ggG|p.Gly1063Gly/c.3189C>G|1306|PE_PGRS7|protein_coding|CODING|YP_177739.1|1|1)	G	PE_PGRS7
gi|448814763|ref|NC_000962.3|	672731	synonymous_variant	synonymous_variant(LOW|SILENT|ggC/ggG|p.Gly1062Gly/c.3186C>G|1306|PE_PGRS7|protein_coding|CODING|YP_177739.1|1|1)	G	PE_PGRS7
gi|448814763|ref|NC_000962.3|	672740	synonymous_variant	synonymous_variant(LOW|SILENT|ggC/ggG|p.Gly1059Gly/c.3177C>G|1306|PE_PGRS7|protein_coding|CODING|YP_177739.1|1|1)	G	PE_PGRS7
gi|448814763|ref|NC_000962.3|	672743	synonymous_variant	synonymous_variant(LOW|SILENT|ggC/ggG|p.Gly1058Gly/c.3174C>G|1306|PE_PGRS7|protein_coding|CODING|YP_177739.1|1|1)	G	PE_PGRS7
gi|448814763|ref|NC_000962.3|	672748	missense_variant	missense_variant(MODERATE|MISSENSE|Acc/Gcc|p.Thr1057Ala/c.3169A>G|1306|PE_PGRS7|protein_coding|CODING|YP_177739.1|1|1)	T	PE_PGRS7
gi|448814763|ref|NC_000962.3|	672755	synonymous_variant	synonymous_variant(LOW|SILENT|gtT/gtG|p.Val1054Val/c.3162T>G|1306|PE_PGRS7|protein_coding|CODING|YP_177739.1|1|1)	A	PE_PGRS7
gi|448814763|ref|NC_000962.3|	672767	synonymous_variant	synonymous_variant(LOW|SILENT|ggC/ggG|p.Gly1050Gly/c.3150C>G|1306|PE_PGRS7|protein_coding|CODING|YP_177739.1|1|1)	G	PE_PGRS7
gi|448814763|ref|NC_000962.3|	672770	synonymous_variant	synonymous_variant(LOW|SILENT|ggT/ggC|p.Gly1049Gly/c.3147T>C|1306|PE_PGRS7|protein_coding|CODING|YP_177739.1|1|1)	A	PE_PGRS7
gi|448814763|ref|NC_000962.3|	672770	synonymous_variant	synonymous_variant(LOW|SILENT|ggT/ggG|p.Gly1049Gly/c.3147T>G|1306|PE_PGRS7|protein_coding|CODING|YP_177739.1|1|1)	A	PE_PGRS7
gi|448814763|ref|NC_000962.3|	672773	missense_variant	missense_variant(MODERATE|MISSENSE|aaC/aaG|p.Asn1048Lys/c.3144C>G|1306|PE_PGRS7|protein_coding|CODING|YP_177739.1|1|1)	G	PE_PGRS7
gi|448814763|ref|NC_000962.3|	672775	missense_variant	missense_variant(MODERATE|MISSENSE|Aac/Gac|p.Asn1048Asp/c.3142A>G|1306|PE_PGRS7|protein_coding|CODING|YP_177739.1|1|1)	T	PE_PGRS7
gi|448814763|ref|NC_000962.3|	672776	synonymous_variant	synonymous_variant(LOW|SILENT|ggT/ggG|p.Gly1047Gly/c.3141T>G|1306|PE_PGRS7|protein_coding|CODING|YP_177739.1|1|1)	A	PE_PGRS7
gi|448814763|ref|NC_000962.3|	672797	synonymous_variant	synonymous_variant(LOW|SILENT|gcT/gcG|p.Ala1040Ala/c.3120T>G|1306|PE_PGRS7|protein_coding|CODING|YP_177739.1|1|1)	A	PE_PGRS7
gi|448814763|ref|NC_000962.3|	672804	missense_variant	missense_variant(MODERATE|MISSENSE|tTc/tGc|p.Phe1038Cys/c.3113T>G|1306|PE_PGRS7|protein_coding|CODING|YP_177739.1|1|1)	A	PE_PGRS7
gi|448814763|ref|NC_000962.3|	672805	missense_variant	missense_variant(MODERATE|MISSENSE|Ttc/Gtc|p.Phe1038Val/c.3112T>G|1306|PE_PGRS7|protein_coding|CODING|YP_177739.1|1|1)	A	PE_PGRS7
gi|448814763|ref|NC_000962.3|	672826	missense_variant	missense_variant(MODERATE|MISSENSE|Gcc/Tcc|p.Ala1031Ser/c.3091G>T|1306|PE_PGRS7|protein_coding|CODING|YP_177739.1|1|1)	C	PE_PGRS7
gi|448814763|ref|NC_000962.3|	672887	synonymous_variant	synonymous_variant(LOW|SILENT|gcT/gcG|p.Ala1010Ala/c.3030T>G|1306|PE_PGRS7|protein_coding|CODING|YP_177739.1|1|1)	A	PE_PGRS7
gi|448814763|ref|NC_000962.3|	672907	missense_variant	missense_variant(MODERATE|MISSENSE|Agc/Ggc|p.Ser1004Gly/c.3010A>G|1306|PE_PGRS7|protein_coding|CODING|YP_177739.1|1|1)	T	PE_PGRS7
gi|448814763|ref|NC_000962.3|	672924	missense_variant	missense_variant(MODERATE|MISSENSE|gTa/gGa|p.Val998Gly/c.2993T>G|1306|PE_PGRS7|protein_coding|CODING|YP_177739.1|1|1)	A	PE_PGRS7
gi|448814763|ref|NC_000962.3|	672945	missense_variant	missense_variant(MODERATE|MISSENSE|gGc/gAc|p.Gly991Asp/c.2972G>A|1306|PE_PGRS7|protein_coding|CODING|YP_177739.1|1|1)	C	PE_PGRS7
gi|448814763|ref|NC_000962.3|	672946	missense_variant	missense_variant(MODERATE|MISSENSE|Ggc/Cgc|p.Gly991Arg/c.2971G>C|1306|PE_PGRS7|protein_coding|CODING|YP_177739.1|1|1)	C	PE_PGRS7
gi|448814763|ref|NC_000962.3|	673016	synonymous_variant	synonymous_variant(LOW|SILENT|ggA/ggG|p.Gly967Gly/c.2901A>G|1306|PE_PGRS7|protein_coding|CODING|YP_177739.1|1|1)	T	PE_PGRS7
gi|448814763|ref|NC_000962.3|	673029	missense_variant	missense_variant(MODERATE|MISSENSE|aTt/aGt|p.Ile963Ser/c.2888T>G|1306|PE_PGRS7|protein_coding|CODING|YP_177739.1|1|1)	A	PE_PGRS7
gi|448814763|ref|NC_000962.3|	673050	missense_variant	missense_variant(MODERATE|MISSENSE|gCc/gGc|p.Ala956Gly/c.2867C>G|1306|PE_PGRS7|protein_coding|CODING|YP_177739.1|1|1)	G	PE_PGRS7
gi|448814763|ref|NC_000962.3|	673055	synonymous_variant	synonymous_variant(LOW|SILENT|ggT/ggG|p.Gly954Gly/c.2862T>G|1306|PE_PGRS7|protein_coding|CODING|YP_177739.1|1|1)	A	PE_PGRS7
gi|448814763|ref|NC_000962.3|	673068	missense_variant	missense_variant(MODERATE|MISSENSE|gAc/gGc|p.Asp950Gly/c.2849A>G|1306|PE_PGRS7|protein_coding|CODING|YP_177739.1|1|1)	T	PE_PGRS7
gi|448814763|ref|NC_000962.3|	673070	synonymous_variant	synonymous_variant(LOW|SILENT|ggT/ggG|p.Gly949Gly/c.2847T>G|1306|PE_PGRS7|protein_coding|CODING|YP_177739.1|1|1)	A	PE_PGRS7
gi|448814763|ref|NC_000962.3|	673077	missense_variant	missense_variant(MODERATE|MISSENSE|aTg/aGg|p.Met947Arg/c.2840T>G|1306|PE_PGRS7|protein_coding|CODING|YP_177739.1|1|1)	A	PE_PGRS7
gi|448814763|ref|NC_000962.3|	673089	missense_variant	missense_variant(MODERATE|MISSENSE|gCc/gGc|p.Ala943Gly/c.2828C>G|1306|PE_PGRS7|protein_coding|CODING|YP_177739.1|1|1)	G	PE_PGRS7
gi|448814763|ref|NC_000962.3|	673091	missense_variant	missense_variant(MODERATE|MISSENSE|aaT/aaG|p.Asn942Lys/c.2826T>G|1306|PE_PGRS7|protein_coding|CODING|YP_177739.1|1|1)	A	PE_PGRS7
gi|448814763|ref|NC_000962.3|	673103	synonymous_variant	synonymous_variant(LOW|SILENT|ggC/ggG|p.Gly938Gly/c.2814C>G|1306|PE_PGRS7|protein_coding|CODING|YP_177739.1|1|1)	G	PE_PGRS7
gi|448814763|ref|NC_000962.3|	673111	missense_variant	missense_variant(MODERATE|MISSENSE|Cac/Aac|p.His936Asn/c.2806C>A|1306|PE_PGRS7|protein_coding|CODING|YP_177739.1|1|1)	G	PE_PGRS7
gi|448814763|ref|NC_000962.3|	673119	missense_variant	missense_variant(MODERATE|MISSENSE|gCc/gGc|p.Ala933Gly/c.2798C>G|1306|PE_PGRS7|protein_coding|CODING|YP_177739.1|1|1)	G	PE_PGRS7
gi|448814763|ref|NC_000962.3|	673124	synonymous_variant	synonymous_variant(LOW|SILENT|ggT/ggG|p.Gly931Gly/c.2793T>G|1306|PE_PGRS7|protein_coding|CODING|YP_177739.1|1|1)	A	PE_PGRS7
gi|448814763|ref|NC_000962.3|	673129	missense_variant	missense_variant(MODERATE|MISSENSE|Agc/Cgc|p.Ser930Arg/c.2788A>C|1306|PE_PGRS7|protein_coding|CODING|YP_177739.1|1|1)	T	PE_PGRS7
gi|448814763|ref|NC_000962.3|	673129	missense_variant	missense_variant(MODERATE|MISSENSE|Agc/Ggc|p.Ser930Gly/c.2788A>G|1306|PE_PGRS7|protein_coding|CODING|YP_177739.1|1|1)	T	PE_PGRS7
gi|448814763|ref|NC_000962.3|	673135	missense_variant	missense_variant(MODERATE|MISSENSE|Cgc/Ggc|p.Arg928Gly/c.2782C>G|1306|PE_PGRS7|protein_coding|CODING|YP_177739.1|1|1)	G	PE_PGRS7
gi|448814763|ref|NC_000962.3|	673137	missense_variant	missense_variant(MODERATE|MISSENSE|cTg/cGg|p.Leu927Arg/c.2780T>G|1306|PE_PGRS7|protein_coding|CODING|YP_177739.1|1|1)	A	PE_PGRS7
gi|448814763|ref|NC_000962.3|	673138	missense_variant	missense_variant(MODERATE|MISSENSE|Ctg/Gtg|p.Leu927Val/c.2779C>G|1306|PE_PGRS7|protein_coding|CODING|YP_177739.1|1|1)	G	PE_PGRS7
gi|448814763|ref|NC_000962.3|	673139	missense_variant	missense_variant(MODERATE|MISSENSE|agC/agG|p.Ser926Arg/c.2778C>G|1306|PE_PGRS7|protein_coding|CODING|YP_177739.1|1|1)	G	PE_PGRS7
gi|448814763|ref|NC_000962.3|	673147	missense_variant	missense_variant(MODERATE|MISSENSE|Aac/Cac|p.Asn924His/c.2770A>C|1306|PE_PGRS7|protein_coding|CODING|YP_177739.1|1|1)	T	PE_PGRS7
gi|448814763|ref|NC_000962.3|	673154	missense_variant	missense_variant(MODERATE|MISSENSE|aaC/aaG|p.Asn921Lys/c.2763C>G|1306|PE_PGRS7|protein_coding|CODING|YP_177739.1|1|1)	G	PE_PGRS7
gi|448814763|ref|NC_000962.3|	673156	missense_variant	missense_variant(MODERATE|MISSENSE|Aac/Gac|p.Asn921Asp/c.2761A>G|1306|PE_PGRS7|protein_coding|CODING|YP_177739.1|1|1)	T	PE_PGRS7
gi|448814763|ref|NC_000962.3|	673160	synonymous_variant	synonymous_variant(LOW|SILENT|ggC/ggG|p.Gly919Gly/c.2757C>G|1306|PE_PGRS7|protein_coding|CODING|YP_177739.1|1|1)	G	PE_PGRS7
gi|448814763|ref|NC_000962.3|	673173	missense_variant	missense_variant(MODERATE|MISSENSE|gCc/gGc|p.Ala915Gly/c.2744C>G|1306|PE_PGRS7|protein_coding|CODING|YP_177739.1|1|1)	G	PE_PGRS7
gi|448814763|ref|NC_000962.3|	673176	missense_variant	missense_variant(MODERATE|MISSENSE|gCg/gGg|p.Ala914Gly/c.2741C>G|1306|PE_PGRS7|protein_coding|CODING|YP_177739.1|1|1)	G	PE_PGRS7
gi|448814763|ref|NC_000962.3|	673178	synonymous_variant	synonymous_variant(LOW|SILENT|ggC/ggG|p.Gly913Gly/c.2739C>G|1306|PE_PGRS7|protein_coding|CODING|YP_177739.1|1|1)	G	PE_PGRS7
gi|448814763|ref|NC_000962.3|	673182	missense_variant	missense_variant(MODERATE|MISSENSE|aAc/aCc|p.Asn912Thr/c.2735A>C|1306|PE_PGRS7|protein_coding|CODING|YP_177739.1|1|1)	T	PE_PGRS7
gi|448814763|ref|NC_000962.3|	673189	missense_variant	missense_variant(MODERATE|MISSENSE|Agc/Ggc|p.Ser910Gly/c.2728A>G|1306|PE_PGRS7|protein_coding|CODING|YP_177739.1|1|1)	T	PE_PGRS7
gi|448814763|ref|NC_000962.3|	673191	missense_variant	missense_variant(MODERATE|MISSENSE|cTc/cCc|p.Leu909Pro/c.2726T>C|1306|PE_PGRS7|protein_coding|CODING|YP_177739.1|1|1)	A	PE_PGRS7
gi|448814763|ref|NC_000962.3|	673191	missense_variant	missense_variant(MODERATE|MISSENSE|cTc/cGc|p.Leu909Arg/c.2726T>G|1306|PE_PGRS7|protein_coding|CODING|YP_177739.1|1|1)	A	PE_PGRS7
gi|448814763|ref|NC_000962.3|	673192	missense_variant	missense_variant(MODERATE|MISSENSE|Ctc/Atc|p.Leu909Ile/c.2725C>A|1306|PE_PGRS7|protein_coding|CODING|YP_177739.1|1|1)	G	PE_PGRS7
gi|448814763|ref|NC_000962.3|	673194	missense_variant	missense_variant(MODERATE|MISSENSE|gCc/gGc|p.Ala908Gly/c.2723C>G|1306|PE_PGRS7|protein_coding|CODING|YP_177739.1|1|1)	G	PE_PGRS7
gi|448814763|ref|NC_000962.3|	673196	missense_variant	missense_variant(MODERATE|MISSENSE|caT/caG|p.His907Gln/c.2721T>G|1306|PE_PGRS7|protein_coding|CODING|YP_177739.1|1|1)	A	PE_PGRS7
gi|448814763|ref|NC_000962.3|	673198	missense_variant	missense_variant(MODERATE|MISSENSE|Cat/Gat|p.His907Asp/c.2719C>G|1306|PE_PGRS7|protein_coding|CODING|YP_177739.1|1|1)	G	PE_PGRS7
gi|448814763|ref|NC_000962.3|	673200	missense_variant	missense_variant(MODERATE|MISSENSE|gAc/gGc|p.Asp906Gly/c.2717A>G|1306|PE_PGRS7|protein_coding|CODING|YP_177739.1|1|1)	T	PE_PGRS7
gi|448814763|ref|NC_000962.3|	673207	missense_variant	missense_variant(MODERATE|MISSENSE|Aac/Cac|p.Asn904His/c.2710A>C|1306|PE_PGRS7|protein_coding|CODING|YP_177739.1|1|1)	T	PE_PGRS7
gi|448814763|ref|NC_000962.3|	673215	missense_variant	missense_variant(MODERATE|MISSENSE|aAc/aGc|p.Asn901Ser/c.2702A>G|1306|PE_PGRS7|protein_coding|CODING|YP_177739.1|1|1)	T	PE_PGRS7
gi|448814763|ref|NC_000962.3|	673231	missense_variant	missense_variant(MODERATE|MISSENSE|Ggc/Cgc|p.Gly896Arg/c.2686G>C|1306|PE_PGRS7|protein_coding|CODING|YP_177739.1|1|1)	C	PE_PGRS7
gi|448814763|ref|NC_000962.3|	673236	missense_variant	missense_variant(MODERATE|MISSENSE|gTc/gGc|p.Val894Gly/c.2681T>G|1306|PE_PGRS7|protein_coding|CODING|YP_177739.1|1|1)	A	PE_PGRS7
gi|448814763|ref|NC_000962.3|	673238	missense_variant	missense_variant(MODERATE|MISSENSE|caT/caA|p.His893Gln/c.2679T>A|1306|PE_PGRS7|protein_coding|CODING|YP_177739.1|1|1)	A	PE_PGRS7
gi|448814763|ref|NC_000962.3|	673238	synonymous_variant	synonymous_variant(LOW|SILENT|caT/caC|p.His893His/c.2679T>C|1306|PE_PGRS7|protein_coding|CODING|YP_177739.1|1|1)	A	PE_PGRS7
gi|448814763|ref|NC_000962.3|	673239	missense_variant	missense_variant(MODERATE|MISSENSE|cAt/cCt|p.His893Pro/c.2678A>C|1306|PE_PGRS7|protein_coding|CODING|YP_177739.1|1|1)	T	PE_PGRS7
gi|448814763|ref|NC_000962.3|	673242	missense_variant	missense_variant(MODERATE|MISSENSE|aTt/aGt|p.Ile892Ser/c.2675T>G|1306|PE_PGRS7|protein_coding|CODING|YP_177739.1|1|1)	A	PE_PGRS7
gi|448814763|ref|NC_000962.3|	673243	missense_variant	missense_variant(MODERATE|MISSENSE|Att/Ctt|p.Ile892Leu/c.2674A>C|1306|PE_PGRS7|protein_coding|CODING|YP_177739.1|1|1)	T	PE_PGRS7
gi|448814763|ref|NC_000962.3|	673249	missense_variant	missense_variant(MODERATE|MISSENSE|Agc/Cgc|p.Ser890Arg/c.2668A>C|1306|PE_PGRS7|protein_coding|CODING|YP_177739.1|1|1)	T	PE_PGRS7
gi|448814763|ref|NC_000962.3|	673252	missense_variant	missense_variant(MODERATE|MISSENSE|Agc/Cgc|p.Ser889Arg/c.2665A>C|1306|PE_PGRS7|protein_coding|CODING|YP_177739.1|1|1)	T	PE_PGRS7
gi|448814763|ref|NC_000962.3|	673253	synonymous_variant	synonymous_variant(LOW|SILENT|tcA/tcC|p.Ser888Ser/c.2664A>C|1306|PE_PGRS7|protein_coding|CODING|YP_177739.1|1|1)	T	PE_PGRS7
gi|448814763|ref|NC_000962.3|	673255	missense_variant	missense_variant(MODERATE|MISSENSE|Tca/Cca|p.Ser888Pro/c.2662T>C|1306|PE_PGRS7|protein_coding|CODING|YP_177739.1|1|1)	A	PE_PGRS7
gi|448814763|ref|NC_000962.3|	673255	missense_variant	missense_variant(MODERATE|MISSENSE|Tca/Gca|p.Ser888Ala/c.2662T>G|1306|PE_PGRS7|protein_coding|CODING|YP_177739.1|1|1)	A	PE_PGRS7
gi|448814763|ref|NC_000962.3|	673256	synonymous_variant	synonymous_variant(LOW|SILENT|ggC/ggG|p.Gly887Gly/c.2661C>G|1306|PE_PGRS7|protein_coding|CODING|YP_177739.1|1|1)	G	PE_PGRS7
gi|448814763|ref|NC_000962.3|	673260	missense_variant	missense_variant(MODERATE|MISSENSE|aCc/aAc|p.Thr886Asn/c.2657C>A|1306|PE_PGRS7|protein_coding|CODING|YP_177739.1|1|1)	G	PE_PGRS7
gi|448814763|ref|NC_000962.3|	673260	missense_variant	missense_variant(MODERATE|MISSENSE|aCc/aGc|p.Thr886Ser/c.2657C>G|1306|PE_PGRS7|protein_coding|CODING|YP_177739.1|1|1)	G	PE_PGRS7
gi|448814763|ref|NC_000962.3|	673261	missense_variant	missense_variant(MODERATE|MISSENSE|Acc/Ccc|p.Thr886Pro/c.2656A>C|1306|PE_PGRS7|protein_coding|CODING|YP_177739.1|1|1)	T	PE_PGRS7
gi|448814763|ref|NC_000962.3|	673261	missense_variant	missense_variant(MODERATE|MISSENSE|Acc/Gcc|p.Thr886Ala/c.2656A>G|1306|PE_PGRS7|protein_coding|CODING|YP_177739.1|1|1)	T	PE_PGRS7
gi|448814763|ref|NC_000962.3|	673263	missense_variant	missense_variant(MODERATE|MISSENSE|gCg/gGg|p.Ala885Gly/c.2654C>G|1306|PE_PGRS7|protein_coding|CODING|YP_177739.1|1|1)	G	PE_PGRS7
gi|448814763|ref|NC_000962.3|	673265	synonymous_variant	synonymous_variant(LOW|SILENT|ggT/ggC|p.Gly884Gly/c.2652T>C|1306|PE_PGRS7|protein_coding|CODING|YP_177739.1|1|1)	A	PE_PGRS7
gi|448814763|ref|NC_000962.3|	673265	synonymous_variant	synonymous_variant(LOW|SILENT|ggT/ggG|p.Gly884Gly/c.2652T>G|1306|PE_PGRS7|protein_coding|CODING|YP_177739.1|1|1)	A	PE_PGRS7
gi|448814763|ref|NC_000962.3|	673270	missense_variant	missense_variant(MODERATE|MISSENSE|Ttc/Gtc|p.Phe883Val/c.2647T>G|1306|PE_PGRS7|protein_coding|CODING|YP_177739.1|1|1)	A	PE_PGRS7
gi|448814763|ref|NC_000962.3|	673271	synonymous_variant	synonymous_variant(LOW|SILENT|acT/acC|p.Thr882Thr/c.2646T>C|1306|PE_PGRS7|protein_coding|CODING|YP_177739.1|1|1)	A	PE_PGRS7
gi|448814763|ref|NC_000962.3|	673272	missense_variant	missense_variant(MODERATE|MISSENSE|aCt/aAt|p.Thr882Asn/c.2645C>A|1306|PE_PGRS7|protein_coding|CODING|YP_177739.1|1|1)	G	PE_PGRS7
gi|448814763|ref|NC_000962.3|	673273	missense_variant	missense_variant(MODERATE|MISSENSE|Act/Cct|p.Thr882Pro/c.2644A>C|1306|PE_PGRS7|protein_coding|CODING|YP_177739.1|1|1)	T	PE_PGRS7
gi|448814763|ref|NC_000962.3|	673276	missense_variant	missense_variant(MODERATE|MISSENSE|Tcc/Acc|p.Ser881Thr/c.2641T>A|1306|PE_PGRS7|protein_coding|CODING|YP_177739.1|1|1)	A	PE_PGRS7
gi|448814763|ref|NC_000962.3|	673276	missense_variant	missense_variant(MODERATE|MISSENSE|Tcc/Ccc|p.Ser881Pro/c.2641T>C|1306|PE_PGRS7|protein_coding|CODING|YP_177739.1|1|1)	A	PE_PGRS7
gi|448814763|ref|NC_000962.3|	673276	missense_variant	missense_variant(MODERATE|MISSENSE|Tcc/Gcc|p.Ser881Ala/c.2641T>G|1306|PE_PGRS7|protein_coding|CODING|YP_177739.1|1|1)	A	PE_PGRS7
gi|448814763|ref|NC_000962.3|	673281	missense_variant	missense_variant(MODERATE|MISSENSE|gCc/gGc|p.Ala879Gly/c.2636C>G|1306|PE_PGRS7|protein_coding|CODING|YP_177739.1|1|1)	G	PE_PGRS7
gi|448814763|ref|NC_000962.3|	673289	missense_variant	missense_variant(MODERATE|MISSENSE|agT/agG|p.Ser876Arg/c.2628T>G|1306|PE_PGRS7|protein_coding|CODING|YP_177739.1|1|1)	A	PE_PGRS7
gi|448814763|ref|NC_000962.3|	673289	synonymous_variant	synonymous_variant(LOW|SILENT|agT/agC|p.Ser876Ser/c.2628T>C|1306|PE_PGRS7|protein_coding|CODING|YP_177739.1|1|1)	A	PE_PGRS7
gi|448814763|ref|NC_000962.3|	673291	missense_variant	missense_variant(MODERATE|MISSENSE|Agt/Ggt|p.Ser876Gly/c.2626A>G|1306|PE_PGRS7|protein_coding|CODING|YP_177739.1|1|1)	T	PE_PGRS7
gi|448814763|ref|NC_000962.3|	673295	synonymous_variant	synonymous_variant(LOW|SILENT|ggC/ggG|p.Gly874Gly/c.2622C>G|1306|PE_PGRS7|protein_coding|CODING|YP_177739.1|1|1)	G	PE_PGRS7
gi|448814763|ref|NC_000962.3|	673299	missense_variant	missense_variant(MODERATE|MISSENSE|gCc/gGc|p.Ala873Gly/c.2618C>G|1306|PE_PGRS7|protein_coding|CODING|YP_177739.1|1|1)	G	PE_PGRS7
gi|448814763|ref|NC_000962.3|	673306	missense_variant	missense_variant(MODERATE|MISSENSE|Agc/Ggc|p.Ser871Gly/c.2611A>G|1306|PE_PGRS7|protein_coding|CODING|YP_177739.1|1|1)	T	PE_PGRS7
gi|448814763|ref|NC_000962.3|	673318	missense_variant	missense_variant(MODERATE|MISSENSE|Aac/Cac|p.Asn867His/c.2599A>C|1306|PE_PGRS7|protein_coding|CODING|YP_177739.1|1|1)	T	PE_PGRS7
gi|448814763|ref|NC_000962.3|	673336	missense_variant	missense_variant(MODERATE|MISSENSE|Aac/Cac|p.Asn861His/c.2581A>C|1306|PE_PGRS7|protein_coding|CODING|YP_177739.1|1|1)	T	PE_PGRS7
gi|448814763|ref|NC_000962.3|	673360	missense_variant	missense_variant(MODERATE|MISSENSE|Ttc/Gtc|p.Phe853Val/c.2557T>G|1306|PE_PGRS7|protein_coding|CODING|YP_177739.1|1|1)	A	PE_PGRS7
gi|448814763|ref|NC_000962.3|	673366	missense_variant	missense_variant(MODERATE|MISSENSE|Agc/Ggc|p.Ser851Gly/c.2551A>G|1306|PE_PGRS7|protein_coding|CODING|YP_177739.1|1|1)	T	PE_PGRS7
gi|448814763|ref|NC_000962.3|	673373	synonymous_variant	synonymous_variant(LOW|SILENT|gcT/gcC|p.Ala848Ala/c.2544T>C|1306|PE_PGRS7|protein_coding|CODING|YP_177739.1|1|1)	A	PE_PGRS7
gi|448814763|ref|NC_000962.3|	673391	synonymous_variant	synonymous_variant(LOW|SILENT|ggT/ggG|p.Gly842Gly/c.2526T>G|1306|PE_PGRS7|protein_coding|CODING|YP_177739.1|1|1)	A	PE_PGRS7
gi|448814763|ref|NC_000962.3|	673472	synonymous_variant	synonymous_variant(LOW|SILENT|ggC/ggG|p.Gly815Gly/c.2445C>G|1306|PE_PGRS7|protein_coding|CODING|YP_177739.1|1|1)	G	PE_PGRS7
gi|448814763|ref|NC_000962.3|	673533	missense_variant	missense_variant(MODERATE|MISSENSE|cAg/cGg|p.Gln795Arg/c.2384A>G|1306|PE_PGRS7|protein_coding|CODING|YP_177739.1|1|1)	T	PE_PGRS7
gi|448814763|ref|NC_000962.3|	673560	missense_variant	missense_variant(MODERATE|MISSENSE|gAc/gGc|p.Asp786Gly/c.2357A>G|1306|PE_PGRS7|protein_coding|CODING|YP_177739.1|1|1)	T	PE_PGRS7
gi|448814763|ref|NC_000962.3|	673728	missense_variant	missense_variant(MODERATE|MISSENSE|cCc/cGc|p.Pro730Arg/c.2189C>G|1306|PE_PGRS7|protein_coding|CODING|YP_177739.1|1|1)	G	PE_PGRS7
gi|448814763|ref|NC_000962.3|	673777	missense_variant	missense_variant(MODERATE|MISSENSE|Tcc/Gcc|p.Ser714Ala/c.2140T>G|1306|PE_PGRS7|protein_coding|CODING|YP_177739.1|1|1)	A	PE_PGRS7
gi|448814763|ref|NC_000962.3|	673803	missense_variant	missense_variant(MODERATE|MISSENSE|aCc/aGc|p.Thr705Ser/c.2114C>G|1306|PE_PGRS7|protein_coding|CODING|YP_177739.1|1|1)	G	PE_PGRS7
gi|448814763|ref|NC_000962.3|	673844	synonymous_variant	synonymous_variant(LOW|SILENT|ggC/ggG|p.Gly691Gly/c.2073C>G|1306|PE_PGRS7|protein_coding|CODING|YP_177739.1|1|1)	G	PE_PGRS7
gi|448814763|ref|NC_000962.3|	673859	synonymous_variant	synonymous_variant(LOW|SILENT|gcC/gcG|p.Ala686Ala/c.2058C>G|1306|PE_PGRS7|protein_coding|CODING|YP_177739.1|1|1)	G	PE_PGRS7
gi|448814763|ref|NC_000962.3|	673890	missense_variant	missense_variant(MODERATE|MISSENSE|cTg/cGg|p.Leu676Arg/c.2027T>G|1306|PE_PGRS7|protein_coding|CODING|YP_177739.1|1|1)	A	PE_PGRS7
gi|448814763|ref|NC_000962.3|	673985	synonymous_variant	synonymous_variant(LOW|SILENT|ggT/ggG|p.Gly644Gly/c.1932T>G|1306|PE_PGRS7|protein_coding|CODING|YP_177739.1|1|1)	A	PE_PGRS7
gi|448814763|ref|NC_000962.3|	674011	missense_variant	missense_variant(MODERATE|MISSENSE|Acc/Gcc|p.Thr636Ala/c.1906A>G|1306|PE_PGRS7|protein_coding|CODING|YP_177739.1|1|1)	T	PE_PGRS7
gi|448814763|ref|NC_000962.3|	674192	synonymous_variant	synonymous_variant(LOW|SILENT|ggT/ggG|p.Gly575Gly/c.1725T>G|1306|PE_PGRS7|protein_coding|CODING|YP_177739.1|1|1)	A	PE_PGRS7
gi|448814763|ref|NC_000962.3|	674196	missense_variant	missense_variant(MODERATE|MISSENSE|cTc/cCc|p.Leu574Pro/c.1721T>C|1306|PE_PGRS7|protein_coding|CODING|YP_177739.1|1|1)	A	PE_PGRS7
gi|448814763|ref|NC_000962.3|	674197	missense_variant	missense_variant(MODERATE|MISSENSE|Ctc/Gtc|p.Leu574Val/c.1720C>G|1306|PE_PGRS7|protein_coding|CODING|YP_177739.1|1|1)	G	PE_PGRS7
gi|448814763|ref|NC_000962.3|	674223	missense_variant	missense_variant(MODERATE|MISSENSE|aAc/aGc|p.Asn565Ser/c.1694A>G|1306|PE_PGRS7|protein_coding|CODING|YP_177739.1|1|1)	T	PE_PGRS7
gi|448814763|ref|NC_000962.3|	674276	missense_variant	missense_variant(MODERATE|MISSENSE|agC/agG|p.Ser547Arg/c.1641C>G|1306|PE_PGRS7|protein_coding|CODING|YP_177739.1|1|1)	G	PE_PGRS7
gi|448814763|ref|NC_000962.3|	674298	missense_variant	missense_variant(MODERATE|MISSENSE|gCc/gGc|p.Ala540Gly/c.1619C>G|1306|PE_PGRS7|protein_coding|CODING|YP_177739.1|1|1)	G	PE_PGRS7
gi|448814763|ref|NC_000962.3|	674325	missense_variant	missense_variant(MODERATE|MISSENSE|gAg/gGg|p.Glu531Gly/c.1592A>G|1306|PE_PGRS7|protein_coding|CODING|YP_177739.1|1|1)	T	PE_PGRS7
gi|448814763|ref|NC_000962.3|	674360	missense_variant	missense_variant(MODERATE|MISSENSE|aaT/aaG|p.Asn519Lys/c.1557T>G|1306|PE_PGRS7|protein_coding|CODING|YP_177739.1|1|1)	A	PE_PGRS7
gi|448814763|ref|NC_000962.3|	674365	missense_variant	missense_variant(MODERATE|MISSENSE|Ggg/Cgg|p.Gly518Arg/c.1552G>C|1306|PE_PGRS7|protein_coding|CODING|YP_177739.1|1|1)	C	PE_PGRS7
gi|448814763|ref|NC_000962.3|	674445	missense_variant	missense_variant(MODERATE|MISSENSE|gCc/gGc|p.Ala491Gly/c.1472C>G|1306|PE_PGRS7|protein_coding|CODING|YP_177739.1|1|1)	G	PE_PGRS7
gi|448814763|ref|NC_000962.3|	674486	synonymous_variant	synonymous_variant(LOW|SILENT|ggA/ggG|p.Gly477Gly/c.1431A>G|1306|PE_PGRS7|protein_coding|CODING|YP_177739.1|1|1)	T	PE_PGRS7
gi|448814763|ref|NC_000962.3|	674513	synonymous_variant	synonymous_variant(LOW|SILENT|ggC/ggG|p.Gly468Gly/c.1404C>G|1306|PE_PGRS7|protein_coding|CODING|YP_177739.1|1|1)	G	PE_PGRS7
gi|448814763|ref|NC_000962.3|	674610	missense_variant	missense_variant(MODERATE|MISSENSE|gTg/gGg|p.Val436Gly/c.1307T>G|1306|PE_PGRS7|protein_coding|CODING|YP_177739.1|1|1)	A	PE_PGRS7
gi|448814763|ref|NC_000962.3|	674781	missense_variant	missense_variant(MODERATE|MISSENSE|gCc/gGc|p.Ala379Gly/c.1136C>G|1306|PE_PGRS7|protein_coding|CODING|YP_177739.1|1|1)	G	PE_PGRS7
gi|448814763|ref|NC_000962.3|	674786	synonymous_variant	synonymous_variant(LOW|SILENT|ggT/ggG|p.Gly377Gly/c.1131T>G|1306|PE_PGRS7|protein_coding|CODING|YP_177739.1|1|1)	A	PE_PGRS7
gi|448814763|ref|NC_000962.3|	674855	synonymous_variant	synonymous_variant(LOW|SILENT|gcT/gcG|p.Ala354Ala/c.1062T>G|1306|PE_PGRS7|protein_coding|CODING|YP_177739.1|1|1)	A	PE_PGRS7
gi|448814763|ref|NC_000962.3|	674879	synonymous_variant	synonymous_variant(LOW|SILENT|gcT/gcC|p.Ala346Ala/c.1038T>C|1306|PE_PGRS7|protein_coding|CODING|YP_177739.1|1|1)	A	PE_PGRS7
gi|448814763|ref|NC_000962.3|	674882	synonymous_variant	synonymous_variant(LOW|SILENT|ggA/ggG|p.Gly345Gly/c.1035A>G|1306|PE_PGRS7|protein_coding|CODING|YP_177739.1|1|1)	T	PE_PGRS7
gi|448814763|ref|NC_000962.3|	674899	missense_variant	missense_variant(MODERATE|MISSENSE|Agc/Ggc|p.Ser340Gly/c.1018A>G|1306|PE_PGRS7|protein_coding|CODING|YP_177739.1|1|1)	T	PE_PGRS7
gi|448814763|ref|NC_000962.3|	674900	synonymous_variant	synonymous_variant(LOW|SILENT|ggT/ggG|p.Gly339Gly/c.1017T>G|1306|PE_PGRS7|protein_coding|CODING|YP_177739.1|1|1)	A	PE_PGRS7
gi|448814763|ref|NC_000962.3|	674940	missense_variant	missense_variant(MODERATE|MISSENSE|cTc/cCc|p.Leu326Pro/c.977T>C|1306|PE_PGRS7|protein_coding|CODING|YP_177739.1|1|1)	A	PE_PGRS7
gi|448814763|ref|NC_000962.3|	674945	synonymous_variant	synonymous_variant(LOW|SILENT|ggT/ggG|p.Gly324Gly/c.972T>G|1306|PE_PGRS7|protein_coding|CODING|YP_177739.1|1|1)	A	PE_PGRS7
gi|448814763|ref|NC_000962.3|	674947	missense_variant	missense_variant(MODERATE|MISSENSE|Ggt/Cgt|p.Gly324Arg/c.970G>C|1306|PE_PGRS7|protein_coding|CODING|YP_177739.1|1|1)	C	PE_PGRS7
gi|448814763|ref|NC_000962.3|	674949	missense_variant	missense_variant(MODERATE|MISSENSE|cAc/cCc|p.His323Pro/c.968A>C|1306|PE_PGRS7|protein_coding|CODING|YP_177739.1|1|1)	T	PE_PGRS7
gi|448814763|ref|NC_000962.3|	674962	missense_variant	missense_variant(MODERATE|MISSENSE|Ccc/Gcc|p.Pro319Ala/c.955C>G|1306|PE_PGRS7|protein_coding|CODING|YP_177739.1|1|1)	G	PE_PGRS7
gi|448814763|ref|NC_000962.3|	674970	missense_variant	missense_variant(MODERATE|MISSENSE|gTc/gGc|p.Val316Gly/c.947T>G|1306|PE_PGRS7|protein_coding|CODING|YP_177739.1|1|1)	A	PE_PGRS7
gi|448814763|ref|NC_000962.3|	674974	missense_variant	missense_variant(MODERATE|MISSENSE|Ggg/Cgg|p.Gly315Arg/c.943G>C|1306|PE_PGRS7|protein_coding|CODING|YP_177739.1|1|1)	C	PE_PGRS7
gi|448814763|ref|NC_000962.3|	674975	synonymous_variant	synonymous_variant(LOW|SILENT|ggC/ggG|p.Gly314Gly/c.942C>G|1306|PE_PGRS7|protein_coding|CODING|YP_177739.1|1|1)	G	PE_PGRS7
gi|448814763|ref|NC_000962.3|	675037	missense_variant	missense_variant(MODERATE|MISSENSE|Aac/Cac|p.Asn294His/c.880A>C|1306|PE_PGRS7|protein_coding|CODING|YP_177739.1|1|1)	T	PE_PGRS7
gi|448814763|ref|NC_000962.3|	675079	missense_variant	missense_variant(MODERATE|MISSENSE|Ggc/Cgc|p.Gly280Arg/c.838G>C|1306|PE_PGRS7|protein_coding|CODING|YP_177739.1|1|1)	C	PE_PGRS7
gi|448814763|ref|NC_000962.3|	675082	missense_variant	missense_variant(MODERATE|MISSENSE|Ccc/Gcc|p.Pro279Ala/c.835C>G|1306|PE_PGRS7|protein_coding|CODING|YP_177739.1|1|1)	G	PE_PGRS7
gi|448814763|ref|NC_000962.3|	675090	missense_variant	missense_variant(MODERATE|MISSENSE|gAg/gGg|p.Glu276Gly/c.827A>G|1306|PE_PGRS7|protein_coding|CODING|YP_177739.1|1|1)	T	PE_PGRS7
gi|448814763|ref|NC_000962.3|	675099	missense_variant	missense_variant(MODERATE|MISSENSE|gCc/gGc|p.Ala273Gly/c.818C>G|1306|PE_PGRS7|protein_coding|CODING|YP_177739.1|1|1)	G	PE_PGRS7
gi|448814763|ref|NC_000962.3|	675147	missense_variant	missense_variant(MODERATE|MISSENSE|gCc/gGc|p.Ala257Gly/c.770C>G|1306|PE_PGRS7|protein_coding|CODING|YP_177739.1|1|1)	G	PE_PGRS7
gi|448814763|ref|NC_000962.3|	675173	synonymous_variant	synonymous_variant(LOW|SILENT|gcC/gcG|p.Ala248Ala/c.744C>G|1306|PE_PGRS7|protein_coding|CODING|YP_177739.1|1|1)	G	PE_PGRS7
gi|448814763|ref|NC_000962.3|	675179	synonymous_variant	synonymous_variant(LOW|SILENT|ggC/ggG|p.Gly246Gly/c.738C>G|1306|PE_PGRS7|protein_coding|CODING|YP_177739.1|1|1)	G	PE_PGRS7
gi|448814763|ref|NC_000962.3|	675193	missense_variant	missense_variant(MODERATE|MISSENSE|Tcc/Gcc|p.Ser242Ala/c.724T>G|1306|PE_PGRS7|protein_coding|CODING|YP_177739.1|1|1)	A	PE_PGRS7
gi|448814763|ref|NC_000962.3|	675320	synonymous_variant	synonymous_variant(LOW|SILENT|gcC/gcA|p.Ala199Ala/c.597C>A|1306|PE_PGRS7|protein_coding|CODING|YP_177739.1|1|1)	G	PE_PGRS7
gi|448814763|ref|NC_000962.3|	675321	missense_variant	missense_variant(MODERATE|MISSENSE|gCc/gGc|p.Ala199Gly/c.596C>G|1306|PE_PGRS7|protein_coding|CODING|YP_177739.1|1|1)	G	PE_PGRS7
gi|448814763|ref|NC_000962.3|	675330	missense_variant	missense_variant(MODERATE|MISSENSE|tTt/tGt|p.Phe196Cys/c.587T>G|1306|PE_PGRS7|protein_coding|CODING|YP_177739.1|1|1)	A	PE_PGRS7
gi|448814763|ref|NC_000962.3|	675344	synonymous_variant	synonymous_variant(LOW|SILENT|ggA/ggG|p.Gly191Gly/c.573A>G|1306|PE_PGRS7|protein_coding|CODING|YP_177739.1|1|1)	T	PE_PGRS7
gi|448814763|ref|NC_000962.3|	675371	synonymous_variant	synonymous_variant(LOW|SILENT|ggC/ggG|p.Gly182Gly/c.546C>G|1306|PE_PGRS7|protein_coding|CODING|YP_177739.1|1|1)	G	PE_PGRS7
gi|448814763|ref|NC_000962.3|	675416	synonymous_variant	synonymous_variant(LOW|SILENT|ggA/ggG|p.Gly167Gly/c.501A>G|1306|PE_PGRS7|protein_coding|CODING|YP_177739.1|1|1)	T	PE_PGRS7
gi|448814763|ref|NC_000962.3|	675419	synonymous_variant	synonymous_variant(LOW|SILENT|ggT/ggG|p.Gly166Gly/c.498T>G|1306|PE_PGRS7|protein_coding|CODING|YP_177739.1|1|1)	A	PE_PGRS7
gi|448814763|ref|NC_000962.3|	675467	synonymous_variant	synonymous_variant(LOW|SILENT|cgA/cgG|p.Arg150Arg/c.450A>G|1306|PE_PGRS7|protein_coding|CODING|YP_177739.1|1|1)	T	PE_PGRS7
gi|448814763|ref|NC_000962.3|	685437	synonymous_variant	synonymous_variant(LOW|SILENT|ccG/ccC|p.Pro103Pro/c.309G>C|265|yrbE2A|protein_coding|CODING|NP_215101.1|1|1)	G	yrbE2A
gi|448814763|ref|NC_000962.3|	685461	synonymous_variant	synonymous_variant(LOW|SILENT|gcC/gcG|p.Ala111Ala/c.333C>G|265|yrbE2A|protein_coding|CODING|NP_215101.1|1|1)	C	yrbE2A
gi|448814763|ref|NC_000962.3|	685608	synonymous_variant	synonymous_variant(LOW|SILENT|ctT/ctC|p.Leu160Leu/c.480T>C|265|yrbE2A|protein_coding|CODING|NP_215101.1|1|1)	T	yrbE2A
gi|448814763|ref|NC_000962.3|	686655	missense_variant	missense_variant(MODERATE|MISSENSE|aCc/aTc|p.Thr243Ile/c.728C>T|295|Rv0588|protein_coding|CODING|NP_215102.1|1|1)	C	Rv0588
gi|448814763|ref|NC_000962.3|	686972	missense_variant	missense_variant(MODERATE|MISSENSE|tTc/tCc|p.Phe51Ser/c.152T>C|404|mce2A|protein_coding|CODING|YP_177740.1|1|1|WARNING_TRANSCRIPT_NO_START_CODON)	T	mce2A
gi|448814763|ref|NC_000962.3|	690465	synonymous_variant	synonymous_variant(LOW|SILENT|ctT/ctG|p.Leu469Leu/c.1407T>G|481|mce2C|protein_coding|CODING|NP_215105.1|1|1)	T	mce2C
gi|448814763|ref|NC_000962.3|	690465	upstream_gene_variant	upstream_gene_variant(MODIFIER||36||508|mce2D|protein_coding|CODING|NP_215106.1||1)	T	mce2D
gi|448814763|ref|NC_000962.3|	698968	synonymous_variant	synonymous_variant(LOW|SILENT|ggC/ggT|p.Gly9Gly/c.27C>T|156|Rv0601c|protein_coding|CODING|NP_215115.1|1|1)	G	Rv0601c
gi|448814763|ref|NC_000962.3|	706404	missense_variant	missense_variant(MODERATE|MISSENSE|aaA/aaT|p.Lys27Asn/c.81A>T|201|Rv0612|protein_coding|CODING|NP_215126.1|1|1|WARNING_TRANSCRIPT_NO_START_CODON)	A	Rv0612
gi|448814763|ref|NC_000962.3|	707337	stop_gained	stop_gained(HIGH|NONSENSE|Gaa/Taa|p.Glu727*/c.2179G>T|855|Rv0613c|protein_coding|CODING|NP_215127.1|1|1|WARNING_TRANSCRIPT_NO_START_CODON)	C	Rv0613c
gi|448814763|ref|NC_000962.3|	710982	synonymous_variant	synonymous_variant(LOW|SILENT|gaC/gaT|p.Asp67Asp/c.201C>T|75|vapB29|protein_coding|CODING|YP_007409270.1|1|1|WARNING_TRANSCRIPT_NO_START_CODON)	C	vapB29
gi|448814763|ref|NC_000962.3|	710982	upstream_gene_variant	upstream_gene_variant(MODIFIER||24||133|vapC29|protein_coding|CODING|NP_215131.1||1|WARNING_TRANSCRIPT_NO_START_CODON)	C	vapC29
gi|448814763|ref|NC_000962.3|	712693	intergenic_region	intergenic_region(MODIFIER||||||||||1)	A
gi|448814763|ref|NC_000962.3|	712693	upstream_gene_variant	upstream_gene_variant(MODIFIER||23||363|galK|protein_coding|CODING|NP_215134.1||1)	A	galK
gi|448814763|ref|NC_000962.3|	715931	missense_variant	missense_variant(MODERATE|MISSENSE|Gcc/Tcc|p.Ala188Ser/c.562G>T|315|Rv0622|protein_coding|CODING|NP_215136.2|1|1)	G	Rv0622
gi|448814763|ref|NC_000962.3|	718799	missense_variant	missense_variant(MODERATE|MISSENSE|Cac/Tac|p.His372Tyr/c.1114C>T|383|Rv0628c|protein_coding|CODING|NP_215142.1|1|1|WARNING_TRANSCRIPT_NO_START_CODON)	G	Rv0628c
gi|448814763|ref|NC_000962.3|	719422	missense_variant	missense_variant(MODERATE|MISSENSE|gAc/gGc|p.Asp164Gly/c.491A>G|383|Rv0628c|protein_coding|CODING|NP_215142.1|1|1|WARNING_TRANSCRIPT_NO_START_CODON)	T	Rv0628c
gi|448814763|ref|NC_000962.3|	730929	synonymous_variant	synonymous_variant(LOW|SILENT|ggA/ggC|p.Gly35Gly/c.105A>C|237|Rv0634c|protein_coding|CODING|NP_215148.1|1|1|WARNING_TRANSCRIPT_NO_START_CODON)	T	Rv0634c
gi|448814763|ref|NC_000962.3|	738772	missense_variant	missense_variant(MODERATE|MISSENSE|gTc/gCc|p.Val130Ala/c.389T>C|287|mmaA2|protein_coding|CODING|NP_215158.1|1|1)	A	mmaA2
gi|448814763|ref|NC_000962.3|	742619	intergenic_region	intergenic_region(MODIFIER||||||||||1)	A
gi|448814763|ref|NC_000962.3|	742619	upstream_gene_variant	upstream_gene_variant(MODIFIER||100||1215|Rv0648|protein_coding|CODING|NP_215162.1||1|WARNING_TRANSCRIPT_NO_START_CODON)	A	Rv0648
gi|448814763|ref|NC_000962.3|	742619	upstream_gene_variant	upstream_gene_variant(MODIFIER||2||488|Rv0647c|protein_coding|CODING|NP_215161.1||1)	A	Rv0647c
gi|448814763|ref|NC_000962.3|	747399	synonymous_variant	synonymous_variant(LOW|SILENT|ggA/ggG|p.Gly121Gly/c.363A>G|302|Rv0650|protein_coding|CODING|NP_215164.1|1|1)	A	Rv0650
gi|448814763|ref|NC_000962.3|	747725	missense_variant	missense_variant(MODERATE|MISSENSE|cTg/cGg|p.Leu230Arg/c.689T>G|302|Rv0650|protein_coding|CODING|NP_215164.1|1|1)	T	Rv0650
gi|448814763|ref|NC_000962.3|	747749	missense_variant	missense_variant(MODERATE|MISSENSE|gGc/gTc|p.Gly238Val/c.713G>T|302|Rv0650|protein_coding|CODING|NP_215164.1|1|1)	G	Rv0650
gi|448814763|ref|NC_000962.3|	748941	synonymous_variant	synonymous_variant(LOW|SILENT|acC/acT|p.Thr31Thr/c.93C>T|130|rplL|protein_coding|CODING|NP_215166.1|1|1)	C	rplL
gi|448814763|ref|NC_000962.3|	752479	synonymous_variant	synonymous_variant(LOW|SILENT|gcC/gcA|p.Ala321Ala/c.963C>A|359|mkl|protein_coding|CODING|NP_215169.1|1|1|WARNING_TRANSCRIPT_NO_START_CODON)	C	mkl
gi|448814763|ref|NC_000962.3|	754186	missense_variant	missense_variant(MODERATE|MISSENSE|cTc/cCc|p.Leu75Pro/c.224T>C|238|Rv0658c|protein_coding|CODING|NP_215172.1|1|1|WARNING_TRANSCRIPT_NO_START_CODON)	A	Rv0658c
gi|448814763|ref|NC_000962.3|	760115	synonymous_variant	synonymous_variant(LOW|SILENT|gaC/gaT|p.Asp103Asp/c.309C>T|1172|rpoB|protein_coding|CODING|NP_215181.1|1|1)	C	rpoB
gi|448814763|ref|NC_000962.3|	765150	missense_variant	missense_variant(MODERATE|MISSENSE|gGg/gAg|p.Gly594Glu/c.1781G>A|1316|rpoC|protein_coding|CODING|NP_215182.1|1|1|WARNING_TRANSCRIPT_NO_START_CODON)	G	rpoC
gi|448814763|ref|NC_000962.3|	766085	missense_variant	missense_variant(MODERATE|MISSENSE|Ccc/Gcc|p.Pro906Ala/c.2716C>G|1316|rpoC|protein_coding|CODING|NP_215182.1|1|1|WARNING_TRANSCRIPT_NO_START_CODON)	C	rpoC
gi|448814763|ref|NC_000962.3|	767414	intergenic_region	intergenic_region(MODIFIER||||||||||1)	G
gi|448814763|ref|NC_000962.3|	773295	missense_variant	missense_variant(MODERATE|MISSENSE|gGc/gAc|p.Gly58Asp/c.173G>A|312|echA4|protein_coding|CODING|NP_215187.1|1|1)	G	echA4
gi|448814763|ref|NC_000962.3|	775639	missense_variant	missense_variant(MODERATE|MISSENSE|Att/Gtt|p.Ile948Val/c.2842A>G|964|mmpL5|protein_coding|CODING|NP_215190.1|1|1)	T	mmpL5
gi|448814763|ref|NC_000962.3|	780428	intergenic_region	intergenic_region(MODIFIER||||||||||1)	C
gi|448814763|ref|NC_000962.3|	780428	upstream_gene_variant	upstream_gene_variant(MODIFIER||12||124|Rv0680c|protein_coding|CODING|NP_215194.1||1|WARNING_TRANSCRIPT_NO_START_CODON)	C	Rv0680c
gi|448814763|ref|NC_000962.3|	781395	intergenic_region	intergenic_region(MODIFIER||||||||||1)	T
gi|448814763|ref|NC_000962.3|	781421	intergenic_region	intergenic_region(MODIFIER||||||||||1)	C
gi|448814763|ref|NC_000962.3|	785066	synonymous_variant	synonymous_variant(LOW|SILENT|gtC/gtA|p.Val82Val/c.246C>A|396|tuf|protein_coding|CODING|NP_215199.1|1|1|WARNING_TRANSCRIPT_NO_START_CODON)	C	tuf
gi|448814763|ref|NC_000962.3|	785070	missense_variant	missense_variant(MODERATE|MISSENSE|Gcc/Tcc|p.Ala84Ser/c.250G>T|396|tuf|protein_coding|CODING|NP_215199.1|1|1|WARNING_TRANSCRIPT_NO_START_CODON)	G	tuf
gi|448814763|ref|NC_000962.3|	785071	missense_variant	missense_variant(MODERATE|MISSENSE|gCc/gGc|p.Ala84Gly/c.251C>G|396|tuf|protein_coding|CODING|NP_215199.1|1|1|WARNING_TRANSCRIPT_NO_START_CODON)	C	tuf
gi|448814763|ref|NC_000962.3|	785072	synonymous_variant	synonymous_variant(LOW|SILENT|gcC/gcT|p.Ala84Ala/c.252C>T|396|tuf|protein_coding|CODING|NP_215199.1|1|1|WARNING_TRANSCRIPT_NO_START_CODON)	C	tuf
gi|448814763|ref|NC_000962.3|	785081	synonymous_variant	synonymous_variant(LOW|SILENT|caC/caT|p.His87His/c.261C>T|396|tuf|protein_coding|CODING|NP_215199.1|1|1|WARNING_TRANSCRIPT_NO_START_CODON)	C	tuf
gi|448814763|ref|NC_000962.3|	785084	synonymous_variant	synonymous_variant(LOW|SILENT|gcC/gcT|p.Ala88Ala/c.264C>T|396|tuf|protein_coding|CODING|NP_215199.1|1|1|WARNING_TRANSCRIPT_NO_START_CODON)	C	tuf
gi|448814763|ref|NC_000962.3|	785090	synonymous_variant	synonymous_variant(LOW|SILENT|taC/taT|p.Tyr90Tyr/c.270C>T|396|tuf|protein_coding|CODING|NP_215199.1|1|1|WARNING_TRANSCRIPT_NO_START_CODON)	C	tuf
gi|448814763|ref|NC_000962.3|	785091	missense_variant	missense_variant(MODERATE|MISSENSE|Atc/Gtc|p.Ile91Val/c.271A>G|396|tuf|protein_coding|CODING|NP_215199.1|1|1|WARNING_TRANSCRIPT_NO_START_CODON)	A	tuf
gi|448814763|ref|NC_000962.3|	785093	synonymous_variant	synonymous_variant(LOW|SILENT|atC/atT|p.Ile91Ile/c.273C>T|396|tuf|protein_coding|CODING|NP_215199.1|1|1|WARNING_TRANSCRIPT_NO_START_CODON)	C	tuf
gi|448814763|ref|NC_000962.3|	785096	synonymous_variant	synonymous_variant(LOW|SILENT|aaG/aaA|p.Lys92Lys/c.276G>A|396|tuf|protein_coding|CODING|NP_215199.1|1|1|WARNING_TRANSCRIPT_NO_START_CODON)	G	tuf
gi|448814763|ref|NC_000962.3|	785129	synonymous_variant	synonymous_variant(LOW|SILENT|ggT/ggC|p.Gly103Gly/c.309T>C|396|tuf|protein_coding|CODING|NP_215199.1|1|1|WARNING_TRANSCRIPT_NO_START_CODON)	T	tuf
gi|448814763|ref|NC_000962.3|	785138	synonymous_variant	synonymous_variant(LOW|SILENT|ctG/ctA|p.Leu106Leu/c.318G>A|396|tuf|protein_coding|CODING|NP_215199.1|1|1|WARNING_TRANSCRIPT_NO_START_CODON)	G	tuf
gi|448814763|ref|NC_000962.3|	785141	synonymous_variant	synonymous_variant(LOW|SILENT|gtG/gtC|p.Val107Val/c.321G>C|396|tuf|protein_coding|CODING|NP_215199.1|1|1|WARNING_TRANSCRIPT_NO_START_CODON)	G	tuf
gi|448814763|ref|NC_000962.3|	785144	synonymous_variant	synonymous_variant(LOW|SILENT|gtC/gtA|p.Val108Val/c.324C>A|396|tuf|protein_coding|CODING|NP_215199.1|1|1|WARNING_TRANSCRIPT_NO_START_CODON)	C	tuf
gi|448814763|ref|NC_000962.3|	785145	missense_variant	missense_variant(MODERATE|MISSENSE|Gcc/Tcc|p.Ala109Ser/c.325G>T|396|tuf|protein_coding|CODING|NP_215199.1|1|1|WARNING_TRANSCRIPT_NO_START_CODON)	G	tuf
gi|448814763|ref|NC_000962.3|	785147	synonymous_variant	synonymous_variant(LOW|SILENT|gcC/gcA|p.Ala109Ala/c.327C>A|396|tuf|protein_coding|CODING|NP_215199.1|1|1|WARNING_TRANSCRIPT_NO_START_CODON)	C	tuf
gi|448814763|ref|NC_000962.3|	785153	synonymous_variant	synonymous_variant(LOW|SILENT|acC/acT|p.Thr111Thr/c.333C>T|396|tuf|protein_coding|CODING|NP_215199.1|1|1|WARNING_TRANSCRIPT_NO_START_CODON)	C	tuf
gi|448814763|ref|NC_000962.3|	785162	synonymous_variant	synonymous_variant(LOW|SILENT|ccG/ccA|p.Pro114Pro/c.342G>A|396|tuf|protein_coding|CODING|NP_215199.1|1|1|WARNING_TRANSCRIPT_NO_START_CODON)	G	tuf
gi|448814763|ref|NC_000962.3|	785168	synonymous_variant	synonymous_variant(LOW|SILENT|ccC/ccA|p.Pro116Pro/c.348C>A|396|tuf|protein_coding|CODING|NP_215199.1|1|1|WARNING_TRANSCRIPT_NO_START_CODON)	C	tuf
gi|448814763|ref|NC_000962.3|	785171	synonymous_variant	synonymous_variant(LOW|SILENT|caG/caA|p.Gln117Gln/c.351G>A|396|tuf|protein_coding|CODING|NP_215199.1|1|1|WARNING_TRANSCRIPT_NO_START_CODON)	G	tuf
gi|448814763|ref|NC_000962.3|	785204	synonymous_variant	synonymous_variant(LOW|SILENT|gtG/gtA|p.Val128Val/c.384G>A|396|tuf|protein_coding|CODING|NP_215199.1|1|1|WARNING_TRANSCRIPT_NO_START_CODON)	G	tuf
gi|448814763|ref|NC_000962.3|	785210	synonymous_variant	synonymous_variant(LOW|SILENT|gtG/gtA|p.Val130Val/c.390G>A|396|tuf|protein_coding|CODING|NP_215199.1|1|1|WARNING_TRANSCRIPT_NO_START_CODON)	G	tuf
gi|448814763|ref|NC_000962.3|	785213	synonymous_variant	synonymous_variant(LOW|SILENT|ccC/ccA|p.Pro131Pro/c.393C>A|396|tuf|protein_coding|CODING|NP_215199.1|1|1|WARNING_TRANSCRIPT_NO_START_CODON)	C	tuf
gi|448814763|ref|NC_000962.3|	788259	missense_variant	missense_variant(MODERATE|MISSENSE|gGt/gTt|p.Gly107Val/c.320G>T|406|Rv0688|protein_coding|CODING|NP_215202.1|1|1)	G	Rv0688
gi|448814763|ref|NC_000962.3|	793421	missense_variant	missense_variant(MODERATE|MISSENSE|atT/atG|p.Ile29Met/c.87T>G|396|Rv0694|protein_coding|CODING|NP_215208.1|1|1|WARNING_TRANSCRIPT_NO_START_CODON)	T	Rv0694
gi|448814763|ref|NC_000962.3|	802677	synonymous_variant	synonymous_variant(LOW|SILENT|acC/acG|p.Thr50Thr/c.150C>G|280|rplB|protein_coding|CODING|NP_215218.1|1|1)	C	rplB
gi|448814763|ref|NC_000962.3|	805663	synonymous_variant	synonymous_variant(LOW|SILENT|cgG/cgT|p.Arg46Arg/c.138G>T|77|rpmC|protein_coding|CODING|NP_215223.1|1|1)	G	rpmC
gi|448814763|ref|NC_000962.3|	805663	upstream_gene_variant	upstream_gene_variant(MODIFIER||93||136|rpsQ|protein_coding|CODING|NP_215224.1||1|WARNING_TRANSCRIPT_NO_START_CODON)	G	rpsQ
gi|448814763|ref|NC_000962.3|	820483	missense_variant	missense_variant(MODERATE|MISSENSE|gCc/gAc|p.Ala6Asp/c.17C>A|218|fucA|protein_coding|CODING|NP_215241.1|1|1)	G	fucA
gi|448814763|ref|NC_000962.3|	831972	missense_variant	missense_variant(MODERATE|MISSENSE|gAt/gTt|p.Asp66Val/c.197A>T|175|Rv0740|protein_coding|CODING|NP_215254.1|1|1)	A	Rv0740
gi|448814763|ref|NC_000962.3|	831974	synonymous_variant	synonymous_variant(LOW|SILENT|Cta/Tta|p.Leu67Leu/c.199C>T|175|Rv0740|protein_coding|CODING|NP_215254.1|1|1)	C	Rv0740
gi|448814763|ref|NC_000962.3|	831976	synonymous_variant	synonymous_variant(LOW|SILENT|ctA/ctT|p.Leu67Leu/c.201A>T|175|Rv0740|protein_coding|CODING|NP_215254.1|1|1)	A	Rv0740
gi|448814763|ref|NC_000962.3|	831977	missense_variant	missense_variant(MODERATE|MISSENSE|Cgg/Tgg|p.Arg68Trp/c.202C>T|175|Rv0740|protein_coding|CODING|NP_215254.1|1|1)	C	Rv0740
gi|448814763|ref|NC_000962.3|	831978	missense_variant	missense_variant(MODERATE|MISSENSE|cGg/cTg|p.Arg68Leu/c.203G>T|175|Rv0740|protein_coding|CODING|NP_215254.1|1|1)	G	Rv0740
gi|448814763|ref|NC_000962.3|	831979	synonymous_variant	synonymous_variant(LOW|SILENT|cgG/cgT|p.Arg68Arg/c.204G>T|175|Rv0740|protein_coding|CODING|NP_215254.1|1|1)	G	Rv0740
gi|448814763|ref|NC_000962.3|	831983	missense_variant	missense_variant(MODERATE|MISSENSE|Ccc/Acc|p.Pro70Thr/c.208C>A|175|Rv0740|protein_coding|CODING|NP_215254.1|1|1)	C	Rv0740
gi|448814763|ref|NC_000962.3|	831984	missense_variant	missense_variant(MODERATE|MISSENSE|cCc/cGc|p.Pro70Arg/c.209C>G|175|Rv0740|protein_coding|CODING|NP_215254.1|1|1)	C	Rv0740
gi|448814763|ref|NC_000962.3|	831987	missense_variant	missense_variant(MODERATE|MISSENSE|aAc/aGc|p.Asn71Ser/c.212A>G|175|Rv0740|protein_coding|CODING|NP_215254.1|1|1)	A	Rv0740
gi|448814763|ref|NC_000962.3|	831988	missense_variant	missense_variant(MODERATE|MISSENSE|aaC/aaA|p.Asn71Lys/c.213C>A|175|Rv0740|protein_coding|CODING|NP_215254.1|1|1)	C	Rv0740
gi|448814763|ref|NC_000962.3|	831988	missense_variant	missense_variant(MODERATE|MISSENSE|aaC/aaG|p.Asn71Lys/c.213C>G|175|Rv0740|protein_coding|CODING|NP_215254.1|1|1)	C	Rv0740
gi|448814763|ref|NC_000962.3|	831989	missense_variant	missense_variant(MODERATE|MISSENSE|Ccg/Acg|p.Pro72Thr/c.214C>A|175|Rv0740|protein_coding|CODING|NP_215254.1|1|1)	C	Rv0740
gi|448814763|ref|NC_000962.3|	831990	missense_variant	missense_variant(MODERATE|MISSENSE|cCg/cAg|p.Pro72Gln/c.215C>A|175|Rv0740|protein_coding|CODING|NP_215254.1|1|1)	C	Rv0740
gi|448814763|ref|NC_000962.3|	831992	missense_variant	missense_variant(MODERATE|MISSENSE|Gag/Aag|p.Glu73Lys/c.217G>A|175|Rv0740|protein_coding|CODING|NP_215254.1|1|1)	G	Rv0740
gi|448814763|ref|NC_000962.3|	831993	missense_variant	missense_variant(MODERATE|MISSENSE|gAg/gCg|p.Glu73Ala/c.218A>C|175|Rv0740|protein_coding|CODING|NP_215254.1|1|1)	A	Rv0740
gi|448814763|ref|NC_000962.3|	832708	intergenic_region	intergenic_region(MODIFIER||||||||||1)	A
gi|448814763|ref|NC_000962.3|	832949	intergenic_region	intergenic_region(MODIFIER||||||||||1)	T
gi|448814763|ref|NC_000962.3|	832949	upstream_gene_variant	upstream_gene_variant(MODIFIER||32||175|Rv0742|protein_coding|CODING|YP_177749.1||1|WARNING_TRANSCRIPT_NO_START_CODON)	T	Rv0742
gi|448814763|ref|NC_000962.3|	835898	synonymous_variant	synonymous_variant(LOW|SILENT|agT/agC|p.Ser66Ser/c.198T>C|783|PE_PGRS9|protein_coding|CODING|YP_177750.1|1|1)	T	PE_PGRS9
gi|448814763|ref|NC_000962.3|	836062	missense_variant	missense_variant(MODERATE|MISSENSE|aCg/aTg|p.Thr121Met/c.362C>T|783|PE_PGRS9|protein_coding|CODING|YP_177750.1|1|1)	C	PE_PGRS9
gi|448814763|ref|NC_000962.3|	836102	synonymous_variant	synonymous_variant(LOW|SILENT|ccG/ccA|p.Pro134Pro/c.402G>A|783|PE_PGRS9|protein_coding|CODING|YP_177750.1|1|1)	G	PE_PGRS9
gi|448814763|ref|NC_000962.3|	836272	missense_variant	missense_variant(MODERATE|MISSENSE|gAg/gGg|p.Glu191Gly/c.572A>G|783|PE_PGRS9|protein_coding|CODING|YP_177750.1|1|1)	A	PE_PGRS9
gi|448814763|ref|NC_000962.3|	836282	synonymous_variant	synonymous_variant(LOW|SILENT|ggT/ggG|p.Gly194Gly/c.582T>G|783|PE_PGRS9|protein_coding|CODING|YP_177750.1|1|1)	T	PE_PGRS9
gi|448814763|ref|NC_000962.3|	836291	synonymous_variant	synonymous_variant(LOW|SILENT|ggA/ggG|p.Gly197Gly/c.591A>G|783|PE_PGRS9|protein_coding|CODING|YP_177750.1|1|1)	A	PE_PGRS9
gi|448814763|ref|NC_000962.3|	836292	missense_variant	missense_variant(MODERATE|MISSENSE|Tca/Gca|p.Ser198Ala/c.592T>G|783|PE_PGRS9|protein_coding|CODING|YP_177750.1|1|1)	T	PE_PGRS9
gi|448814763|ref|NC_000962.3|	836297	synonymous_variant	synonymous_variant(LOW|SILENT|ggT/ggG|p.Gly199Gly/c.597T>G|783|PE_PGRS9|protein_coding|CODING|YP_177750.1|1|1)	T	PE_PGRS9
gi|448814763|ref|NC_000962.3|	836313	missense_variant	missense_variant(MODERATE|MISSENSE|Acc/Gcc|p.Thr205Ala/c.613A>G|783|PE_PGRS9|protein_coding|CODING|YP_177750.1|1|1)	A	PE_PGRS9
gi|448814763|ref|NC_000962.3|	836323	missense_variant	missense_variant(MODERATE|MISSENSE|gTc/gGc|p.Val208Gly/c.623T>G|783|PE_PGRS9|protein_coding|CODING|YP_177750.1|1|1)	T	PE_PGRS9
gi|448814763|ref|NC_000962.3|	836357	synonymous_variant	synonymous_variant(LOW|SILENT|ggT/ggG|p.Gly219Gly/c.657T>G|783|PE_PGRS9|protein_coding|CODING|YP_177750.1|1|1)	T	PE_PGRS9
gi|448814763|ref|NC_000962.3|	836371	missense_variant	missense_variant(MODERATE|MISSENSE|gTt/gGt|p.Val224Gly/c.671T>G|783|PE_PGRS9|protein_coding|CODING|YP_177750.1|1|1)	T	PE_PGRS9
gi|448814763|ref|NC_000962.3|	836380	missense_variant	missense_variant(MODERATE|MISSENSE|gCc/gGc|p.Ala227Gly/c.680C>G|783|PE_PGRS9|protein_coding|CODING|YP_177750.1|1|1)	C	PE_PGRS9
gi|448814763|ref|NC_000962.3|	836396	synonymous_variant	synonymous_variant(LOW|SILENT|ggT/ggG|p.Gly232Gly/c.696T>G|783|PE_PGRS9|protein_coding|CODING|YP_177750.1|1|1)	T	PE_PGRS9
gi|448814763|ref|NC_000962.3|	836406	missense_variant	missense_variant(MODERATE|MISSENSE|Cac/Gac|p.His236Asp/c.706C>G|783|PE_PGRS9|protein_coding|CODING|YP_177750.1|1|1)	C	PE_PGRS9
gi|448814763|ref|NC_000962.3|	836417	synonymous_variant	synonymous_variant(LOW|SILENT|gcC/gcG|p.Ala239Ala/c.717C>G|783|PE_PGRS9|protein_coding|CODING|YP_177750.1|1|1)	C	PE_PGRS9
gi|448814763|ref|NC_000962.3|	836425	missense_variant	missense_variant(MODERATE|MISSENSE|cTa/cCa|p.Leu242Pro/c.725T>C|783|PE_PGRS9|protein_coding|CODING|YP_177750.1|1|1)	T	PE_PGRS9
gi|448814763|ref|NC_000962.3|	836426	synonymous_variant	synonymous_variant(LOW|SILENT|ctA/ctC|p.Leu242Leu/c.726A>C|783|PE_PGRS9|protein_coding|CODING|YP_177750.1|1|1)	A	PE_PGRS9
gi|448814763|ref|NC_000962.3|	836454	missense_variant	missense_variant(MODERATE|MISSENSE|Act/Gct|p.Thr252Ala/c.754A>G|783|PE_PGRS9|protein_coding|CODING|YP_177750.1|1|1)	A	PE_PGRS9
gi|448814763|ref|NC_000962.3|	836538	missense_variant	missense_variant(MODERATE|MISSENSE|Aac/Gac|p.Asn280Asp/c.838A>G|783|PE_PGRS9|protein_coding|CODING|YP_177750.1|1|1)	A	PE_PGRS9
gi|448814763|ref|NC_000962.3|	836548	missense_variant	missense_variant(MODERATE|MISSENSE|gTc/gGc|p.Val283Gly/c.848T>G|783|PE_PGRS9|protein_coding|CODING|YP_177750.1|1|1)	T	PE_PGRS9
gi|448814763|ref|NC_000962.3|	836642	synonymous_variant	synonymous_variant(LOW|SILENT|ggT/ggG|p.Gly314Gly/c.942T>G|783|PE_PGRS9|protein_coding|CODING|YP_177750.1|1|1)	T	PE_PGRS9
gi|448814763|ref|NC_000962.3|	836658	missense_variant	missense_variant(MODERATE|MISSENSE|Acc/Gcc|p.Thr320Ala/c.958A>G|783|PE_PGRS9|protein_coding|CODING|YP_177750.1|1|1)	A	PE_PGRS9
gi|448814763|ref|NC_000962.3|	836703	missense_variant	missense_variant(MODERATE|MISSENSE|Ttc/Gtc|p.Phe335Val/c.1003T>G|783|PE_PGRS9|protein_coding|CODING|YP_177750.1|1|1)	T	PE_PGRS9
gi|448814763|ref|NC_000962.3|	836705	synonymous_variant	synonymous_variant(LOW|SILENT|ttC/ttT|p.Phe335Phe/c.1005C>T|783|PE_PGRS9|protein_coding|CODING|YP_177750.1|1|1)	C	PE_PGRS9
gi|448814763|ref|NC_000962.3|	836710	missense_variant	missense_variant(MODERATE|MISSENSE|gAt/gGt|p.Asp337Gly/c.1010A>G|783|PE_PGRS9|protein_coding|CODING|YP_177750.1|1|1)	A	PE_PGRS9
gi|448814763|ref|NC_000962.3|	836712	missense_variant	missense_variant(MODERATE|MISSENSE|Acc/Tcc|p.Thr338Ser/c.1012A>T|783|PE_PGRS9|protein_coding|CODING|YP_177750.1|1|1)	A	PE_PGRS9
gi|448814763|ref|NC_000962.3|	836716	missense_variant	missense_variant(MODERATE|MISSENSE|gAc/gGc|p.Asp339Gly/c.1016A>G|783|PE_PGRS9|protein_coding|CODING|YP_177750.1|1|1)	A	PE_PGRS9
gi|448814763|ref|NC_000962.3|	836723	synonymous_variant	synonymous_variant(LOW|SILENT|ggA/ggG|p.Gly341Gly/c.1023A>G|783|PE_PGRS9|protein_coding|CODING|YP_177750.1|1|1)	A	PE_PGRS9
gi|448814763|ref|NC_000962.3|	836732	synonymous_variant	synonymous_variant(LOW|SILENT|ggT/ggG|p.Gly344Gly/c.1032T>G|783|PE_PGRS9|protein_coding|CODING|YP_177750.1|1|1)	T	PE_PGRS9
gi|448814763|ref|NC_000962.3|	836734	missense_variant	missense_variant(MODERATE|MISSENSE|gCc/gGc|p.Ala345Gly/c.1034C>G|783|PE_PGRS9|protein_coding|CODING|YP_177750.1|1|1)	C	PE_PGRS9
gi|448814763|ref|NC_000962.3|	836741	synonymous_variant	synonymous_variant(LOW|SILENT|ggT/ggG|p.Gly347Gly/c.1041T>G|783|PE_PGRS9|protein_coding|CODING|YP_177750.1|1|1)	T	PE_PGRS9
gi|448814763|ref|NC_000962.3|	836743	missense_variant	missense_variant(MODERATE|MISSENSE|gAc/gGc|p.Asp348Gly/c.1043A>G|783|PE_PGRS9|protein_coding|CODING|YP_177750.1|1|1)	A	PE_PGRS9
gi|448814763|ref|NC_000962.3|	836750	synonymous_variant	synonymous_variant(LOW|SILENT|ggC/ggG|p.Gly350Gly/c.1050C>G|783|PE_PGRS9|protein_coding|CODING|YP_177750.1|1|1)	C	PE_PGRS9
gi|448814763|ref|NC_000962.3|	836751	missense_variant	missense_variant(MODERATE|MISSENSE|Tgg/Ggg|p.Trp351Gly/c.1051T>G|783|PE_PGRS9|protein_coding|CODING|YP_177750.1|1|1)	T	PE_PGRS9
gi|448814763|ref|NC_000962.3|	836754	missense_variant	missense_variant(MODERATE|MISSENSE|Ttg/Gtg|p.Leu352Val/c.1054T>G|783|PE_PGRS9|protein_coding|CODING|YP_177750.1|1|1)	T	PE_PGRS9
gi|448814763|ref|NC_000962.3|	836759	synonymous_variant	synonymous_variant(LOW|SILENT|ggC/ggG|p.Gly353Gly/c.1059C>G|783|PE_PGRS9|protein_coding|CODING|YP_177750.1|1|1)	C	PE_PGRS9
gi|448814763|ref|NC_000962.3|	836760	missense_variant	missense_variant(MODERATE|MISSENSE|Tcc/Ccc|p.Ser354Pro/c.1060T>C|783|PE_PGRS9|protein_coding|CODING|YP_177750.1|1|1)	T	PE_PGRS9
gi|448814763|ref|NC_000962.3|	836760	missense_variant	missense_variant(MODERATE|MISSENSE|Tcc/Gcc|p.Ser354Ala/c.1060T>G|783|PE_PGRS9|protein_coding|CODING|YP_177750.1|1|1)	T	PE_PGRS9
gi|448814763|ref|NC_000962.3|	836761	missense_variant	missense_variant(MODERATE|MISSENSE|tCc/tGc|p.Ser354Cys/c.1061C>G|783|PE_PGRS9|protein_coding|CODING|YP_177750.1|1|1)	C	PE_PGRS9
gi|448814763|ref|NC_000962.3|	836765	synonymous_variant	synonymous_variant(LOW|SILENT|ggT/ggG|p.Gly355Gly/c.1065T>G|783|PE_PGRS9|protein_coding|CODING|YP_177750.1|1|1)	T	PE_PGRS9
gi|448814763|ref|NC_000962.3|	836770	missense_variant	missense_variant(MODERATE|MISSENSE|gTc/gGc|p.Val357Gly/c.1070T>G|783|PE_PGRS9|protein_coding|CODING|YP_177750.1|1|1)	T	PE_PGRS9
gi|448814763|ref|NC_000962.3|	836771	synonymous_variant	synonymous_variant(LOW|SILENT|gtC/gtG|p.Val357Val/c.1071C>G|783|PE_PGRS9|protein_coding|CODING|YP_177750.1|1|1)	C	PE_PGRS9
gi|448814763|ref|NC_000962.3|	836774	synonymous_variant	synonymous_variant(LOW|SILENT|ggC/ggG|p.Gly358Gly/c.1074C>G|783|PE_PGRS9|protein_coding|CODING|YP_177750.1|1|1)	C	PE_PGRS9
gi|448814763|ref|NC_000962.3|	836779	missense_variant	missense_variant(MODERATE|MISSENSE|gCc/gGc|p.Ala360Gly/c.1079C>G|783|PE_PGRS9|protein_coding|CODING|YP_177750.1|1|1)	C	PE_PGRS9
gi|448814763|ref|NC_000962.3|	836787	missense_variant	missense_variant(MODERATE|MISSENSE|Ttc/Gtc|p.Phe363Val/c.1087T>G|783|PE_PGRS9|protein_coding|CODING|YP_177750.1|1|1)	T	PE_PGRS9
gi|448814763|ref|NC_000962.3|	836788	missense_variant	missense_variant(MODERATE|MISSENSE|tTc/tGc|p.Phe363Cys/c.1088T>G|783|PE_PGRS9|protein_coding|CODING|YP_177750.1|1|1)	T	PE_PGRS9
gi|448814763|ref|NC_000962.3|	836789	synonymous_variant	synonymous_variant(LOW|SILENT|ttC/ttT|p.Phe363Phe/c.1089C>T|783|PE_PGRS9|protein_coding|CODING|YP_177750.1|1|1)	C	PE_PGRS9
gi|448814763|ref|NC_000962.3|	836794	missense_variant	missense_variant(MODERATE|MISSENSE|gAa/gGa|p.Glu365Gly/c.1094A>G|783|PE_PGRS9|protein_coding|CODING|YP_177750.1|1|1)	A	PE_PGRS9
gi|448814763|ref|NC_000962.3|	836801	synonymous_variant	synonymous_variant(LOW|SILENT|ggT/ggG|p.Gly367Gly/c.1101T>G|783|PE_PGRS9|protein_coding|CODING|YP_177750.1|1|1)	T	PE_PGRS9
gi|448814763|ref|NC_000962.3|	836803	missense_variant	missense_variant(MODERATE|MISSENSE|gAc/gGc|p.Asp368Gly/c.1103A>G|783|PE_PGRS9|protein_coding|CODING|YP_177750.1|1|1)	A	PE_PGRS9
gi|448814763|ref|NC_000962.3|	836810	synonymous_variant	synonymous_variant(LOW|SILENT|ggT/ggG|p.Gly370Gly/c.1110T>G|783|PE_PGRS9|protein_coding|CODING|YP_177750.1|1|1)	T	PE_PGRS9
gi|448814763|ref|NC_000962.3|	836812	missense_variant	missense_variant(MODERATE|MISSENSE|gTc/gGc|p.Val371Gly/c.1112T>G|783|PE_PGRS9|protein_coding|CODING|YP_177750.1|1|1)	T	PE_PGRS9
gi|448814763|ref|NC_000962.3|	836821	missense_variant	missense_variant(MODERATE|MISSENSE|gCc/gGc|p.Ala374Gly/c.1121C>G|783|PE_PGRS9|protein_coding|CODING|YP_177750.1|1|1)	C	PE_PGRS9
gi|448814763|ref|NC_000962.3|	836844	missense_variant	missense_variant(MODERATE|MISSENSE|Atc/Gtc|p.Ile382Val/c.1144A>G|783|PE_PGRS9|protein_coding|CODING|YP_177750.1|1|1)	A	PE_PGRS9
gi|448814763|ref|NC_000962.3|	836845	missense_variant	missense_variant(MODERATE|MISSENSE|aTc/aGc|p.Ile382Ser/c.1145T>G|783|PE_PGRS9|protein_coding|CODING|YP_177750.1|1|1)	T	PE_PGRS9
gi|448814763|ref|NC_000962.3|	836860	missense_variant	missense_variant(MODERATE|MISSENSE|gCc/gGc|p.Ala387Gly/c.1160C>G|783|PE_PGRS9|protein_coding|CODING|YP_177750.1|1|1)	C	PE_PGRS9
gi|448814763|ref|NC_000962.3|	836864	synonymous_variant	synonymous_variant(LOW|SILENT|ggC/ggG|p.Gly388Gly/c.1164C>G|783|PE_PGRS9|protein_coding|CODING|YP_177750.1|1|1)	C	PE_PGRS9
gi|448814763|ref|NC_000962.3|	836867	synonymous_variant	synonymous_variant(LOW|SILENT|ggC/ggG|p.Gly389Gly/c.1167C>G|783|PE_PGRS9|protein_coding|CODING|YP_177750.1|1|1)	C	PE_PGRS9
gi|448814763|ref|NC_000962.3|	836873	synonymous_variant	synonymous_variant(LOW|SILENT|ggT/ggG|p.Gly391Gly/c.1173T>G|783|PE_PGRS9|protein_coding|CODING|YP_177750.1|1|1)	T	PE_PGRS9
gi|448814763|ref|NC_000962.3|	836877	missense_variant	missense_variant(MODERATE|MISSENSE|Caa/Gaa|p.Gln393Glu/c.1177C>G|783|PE_PGRS9|protein_coding|CODING|YP_177750.1|1|1)	C	PE_PGRS9
gi|448814763|ref|NC_000962.3|	836882	synonymous_variant	synonymous_variant(LOW|SILENT|ggC/ggG|p.Gly394Gly/c.1182C>G|783|PE_PGRS9|protein_coding|CODING|YP_177750.1|1|1)	C	PE_PGRS9
gi|448814763|ref|NC_000962.3|	836884	missense_variant	missense_variant(MODERATE|MISSENSE|gCc/gGc|p.Ala395Gly/c.1184C>G|783|PE_PGRS9|protein_coding|CODING|YP_177750.1|1|1)	C	PE_PGRS9
gi|448814763|ref|NC_000962.3|	836887	missense_variant	missense_variant(MODERATE|MISSENSE|gTg/gGg|p.Val396Gly/c.1187T>G|783|PE_PGRS9|protein_coding|CODING|YP_177750.1|1|1)	T	PE_PGRS9
gi|448814763|ref|NC_000962.3|	836908	missense_variant	missense_variant(MODERATE|MISSENSE|gCc/gGc|p.Ala403Gly/c.1208C>G|783|PE_PGRS9|protein_coding|CODING|YP_177750.1|1|1)	C	PE_PGRS9
gi|448814763|ref|NC_000962.3|	836923	missense_variant	missense_variant(MODERATE|MISSENSE|gTg/gGg|p.Val408Gly/c.1223T>G|783|PE_PGRS9|protein_coding|CODING|YP_177750.1|1|1)	T	PE_PGRS9
gi|448814763|ref|NC_000962.3|	837033	missense_variant	missense_variant(MODERATE|MISSENSE|Acc/Gcc|p.Thr445Ala/c.1333A>G|783|PE_PGRS9|protein_coding|CODING|YP_177750.1|1|1)	A	PE_PGRS9
gi|448814763|ref|NC_000962.3|	837186	missense_variant	missense_variant(MODERATE|MISSENSE|Ctg/Gtg|p.Leu496Val/c.1486C>G|783|PE_PGRS9|protein_coding|CODING|YP_177750.1|1|1)	C	PE_PGRS9
gi|448814763|ref|NC_000962.3|	837228	missense_variant	missense_variant(MODERATE|MISSENSE|Tcg/Gcg|p.Ser510Ala/c.1528T>G|783|PE_PGRS9|protein_coding|CODING|YP_177750.1|1|1)	T	PE_PGRS9
gi|448814763|ref|NC_000962.3|	837332	synonymous_variant	synonymous_variant(LOW|SILENT|gcC/gcG|p.Ala544Ala/c.1632C>G|783|PE_PGRS9|protein_coding|CODING|YP_177750.1|1|1)	C	PE_PGRS9
gi|448814763|ref|NC_000962.3|	837365	synonymous_variant	synonymous_variant(LOW|SILENT|ggC/ggG|p.Gly555Gly/c.1665C>G|783|PE_PGRS9|protein_coding|CODING|YP_177750.1|1|1)	C	PE_PGRS9
gi|448814763|ref|NC_000962.3|	837371	synonymous_variant	synonymous_variant(LOW|SILENT|gcC/gcG|p.Ala557Ala/c.1671C>G|783|PE_PGRS9|protein_coding|CODING|YP_177750.1|1|1)	C	PE_PGRS9
gi|448814763|ref|NC_000962.3|	837374	synonymous_variant	synonymous_variant(LOW|SILENT|ggC/ggG|p.Gly558Gly/c.1674C>G|783|PE_PGRS9|protein_coding|CODING|YP_177750.1|1|1)	C	PE_PGRS9
gi|448814763|ref|NC_000962.3|	837378	missense_variant	missense_variant(MODERATE|MISSENSE|Atc/Gtc|p.Ile560Val/c.1678A>G|783|PE_PGRS9|protein_coding|CODING|YP_177750.1|1|1)	A	PE_PGRS9
gi|448814763|ref|NC_000962.3|	837408	missense_variant	missense_variant(MODERATE|MISSENSE|Acc/Ccc|p.Thr570Pro/c.1708A>C|783|PE_PGRS9|protein_coding|CODING|YP_177750.1|1|1)	A	PE_PGRS9
gi|448814763|ref|NC_000962.3|	837409	missense_variant	missense_variant(MODERATE|MISSENSE|aCc/aGc|p.Thr570Ser/c.1709C>G|783|PE_PGRS9|protein_coding|CODING|YP_177750.1|1|1)	C	PE_PGRS9
gi|448814763|ref|NC_000962.3|	837419	synonymous_variant	synonymous_variant(LOW|SILENT|ggA/ggC|p.Gly573Gly/c.1719A>C|783|PE_PGRS9|protein_coding|CODING|YP_177750.1|1|1)	A	PE_PGRS9
gi|448814763|ref|NC_000962.3|	837419	synonymous_variant	synonymous_variant(LOW|SILENT|ggA/ggG|p.Gly573Gly/c.1719A>G|783|PE_PGRS9|protein_coding|CODING|YP_177750.1|1|1)	A	PE_PGRS9
gi|448814763|ref|NC_000962.3|	837427	missense_variant	missense_variant(MODERATE|MISSENSE|gTc/gGc|p.Val576Gly/c.1727T>G|783|PE_PGRS9|protein_coding|CODING|YP_177750.1|1|1)	T	PE_PGRS9
gi|448814763|ref|NC_000962.3|	837428	synonymous_variant	synonymous_variant(LOW|SILENT|gtC/gtG|p.Val576Val/c.1728C>G|783|PE_PGRS9|protein_coding|CODING|YP_177750.1|1|1)	C	PE_PGRS9
gi|448814763|ref|NC_000962.3|	837431	synonymous_variant	synonymous_variant(LOW|SILENT|ggT/ggG|p.Gly577Gly/c.1731T>G|783|PE_PGRS9|protein_coding|CODING|YP_177750.1|1|1)	T	PE_PGRS9
gi|448814763|ref|NC_000962.3|	837438	missense_variant	missense_variant(MODERATE|MISSENSE|Tgg/Ggg|p.Trp580Gly/c.1738T>G|783|PE_PGRS9|protein_coding|CODING|YP_177750.1|1|1)	T	PE_PGRS9
gi|448814763|ref|NC_000962.3|	837443	synonymous_variant	synonymous_variant(LOW|SILENT|ggC/ggG|p.Gly581Gly/c.1743C>G|783|PE_PGRS9|protein_coding|CODING|YP_177750.1|1|1)	C	PE_PGRS9
gi|448814763|ref|NC_000962.3|	837449	synonymous_variant	synonymous_variant(LOW|SILENT|ggT/ggG|p.Gly583Gly/c.1749T>G|783|PE_PGRS9|protein_coding|CODING|YP_177750.1|1|1)	T	PE_PGRS9
gi|448814763|ref|NC_000962.3|	837458	synonymous_variant	synonymous_variant(LOW|SILENT|ggC/ggG|p.Gly586Gly/c.1758C>G|783|PE_PGRS9|protein_coding|CODING|YP_177750.1|1|1)	C	PE_PGRS9
gi|448814763|ref|NC_000962.3|	837463	missense_variant	missense_variant(MODERATE|MISSENSE|gCc/gGc|p.Ala588Gly/c.1763C>G|783|PE_PGRS9|protein_coding|CODING|YP_177750.1|1|1)	C	PE_PGRS9
gi|448814763|ref|NC_000962.3|	837464	synonymous_variant	synonymous_variant(LOW|SILENT|gcC/gcG|p.Ala588Ala/c.1764C>G|783|PE_PGRS9|protein_coding|CODING|YP_177750.1|1|1)	C	PE_PGRS9
gi|448814763|ref|NC_000962.3|	837467	synonymous_variant	synonymous_variant(LOW|SILENT|ggT/ggG|p.Gly589Gly/c.1767T>G|783|PE_PGRS9|protein_coding|CODING|YP_177750.1|1|1)	T	PE_PGRS9
gi|448814763|ref|NC_000962.3|	837470	synonymous_variant	synonymous_variant(LOW|SILENT|ggA/ggC|p.Gly590Gly/c.1770A>C|783|PE_PGRS9|protein_coding|CODING|YP_177750.1|1|1)	A	PE_PGRS9
gi|448814763|ref|NC_000962.3|	837470	synonymous_variant	synonymous_variant(LOW|SILENT|ggA/ggG|p.Gly590Gly/c.1770A>G|783|PE_PGRS9|protein_coding|CODING|YP_177750.1|1|1)	A	PE_PGRS9
gi|448814763|ref|NC_000962.3|	837471	missense_variant	missense_variant(MODERATE|MISSENSE|Acc/Gcc|p.Thr591Ala/c.1771A>G|783|PE_PGRS9|protein_coding|CODING|YP_177750.1|1|1)	A	PE_PGRS9
gi|448814763|ref|NC_000962.3|	837472	missense_variant	missense_variant(MODERATE|MISSENSE|aCc/aAc|p.Thr591Asn/c.1772C>A|783|PE_PGRS9|protein_coding|CODING|YP_177750.1|1|1)	C	PE_PGRS9
gi|448814763|ref|NC_000962.3|	837472	missense_variant	missense_variant(MODERATE|MISSENSE|aCc/aGc|p.Thr591Ser/c.1772C>G|783|PE_PGRS9|protein_coding|CODING|YP_177750.1|1|1)	C	PE_PGRS9
gi|448814763|ref|NC_000962.3|	837476	synonymous_variant	synonymous_variant(LOW|SILENT|ggC/ggG|p.Gly592Gly/c.1776C>G|783|PE_PGRS9|protein_coding|CODING|YP_177750.1|1|1)	C	PE_PGRS9
gi|448814763|ref|NC_000962.3|	837477	missense_variant	missense_variant(MODERATE|MISSENSE|Ctt/Gtt|p.Leu593Val/c.1777C>G|783|PE_PGRS9|protein_coding|CODING|YP_177750.1|1|1)	C	PE_PGRS9
gi|448814763|ref|NC_000962.3|	837478	missense_variant	missense_variant(MODERATE|MISSENSE|cTt/cCt|p.Leu593Pro/c.1778T>C|783|PE_PGRS9|protein_coding|CODING|YP_177750.1|1|1)	T	PE_PGRS9
gi|448814763|ref|NC_000962.3|	837478	missense_variant	missense_variant(MODERATE|MISSENSE|cTt/cGt|p.Leu593Arg/c.1778T>G|783|PE_PGRS9|protein_coding|CODING|YP_177750.1|1|1)	T	PE_PGRS9
gi|448814763|ref|NC_000962.3|	837479	synonymous_variant	synonymous_variant(LOW|SILENT|ctT/ctC|p.Leu593Leu/c.1779T>C|783|PE_PGRS9|protein_coding|CODING|YP_177750.1|1|1)	T	PE_PGRS9
gi|448814763|ref|NC_000962.3|	837479	synonymous_variant	synonymous_variant(LOW|SILENT|ctT/ctG|p.Leu593Leu/c.1779T>G|783|PE_PGRS9|protein_coding|CODING|YP_177750.1|1|1)	T	PE_PGRS9
gi|448814763|ref|NC_000962.3|	837481	missense_variant	missense_variant(MODERATE|MISSENSE|gTt/gGt|p.Val594Gly/c.1781T>G|783|PE_PGRS9|protein_coding|CODING|YP_177750.1|1|1)	T	PE_PGRS9
gi|448814763|ref|NC_000962.3|	837485	synonymous_variant	synonymous_variant(LOW|SILENT|ggT/ggG|p.Gly595Gly/c.1785T>G|783|PE_PGRS9|protein_coding|CODING|YP_177750.1|1|1)	T	PE_PGRS9
gi|448814763|ref|NC_000962.3|	837488	synonymous_variant	synonymous_variant(LOW|SILENT|ggC/ggG|p.Gly596Gly/c.1788C>G|783|PE_PGRS9|protein_coding|CODING|YP_177750.1|1|1)	C	PE_PGRS9
gi|448814763|ref|NC_000962.3|	837490	missense_variant	missense_variant(MODERATE|MISSENSE|gAc/gCc|p.Asp597Ala/c.1790A>C|783|PE_PGRS9|protein_coding|CODING|YP_177750.1|1|1)	A	PE_PGRS9
gi|448814763|ref|NC_000962.3|	837490	missense_variant	missense_variant(MODERATE|MISSENSE|gAc/gGc|p.Asp597Gly/c.1790A>G|783|PE_PGRS9|protein_coding|CODING|YP_177750.1|1|1)	A	PE_PGRS9
gi|448814763|ref|NC_000962.3|	837491	missense_variant	missense_variant(MODERATE|MISSENSE|gaC/gaG|p.Asp597Glu/c.1791C>G|783|PE_PGRS9|protein_coding|CODING|YP_177750.1|1|1)	C	PE_PGRS9
gi|448814763|ref|NC_000962.3|	837494	synonymous_variant	synonymous_variant(LOW|SILENT|ggC/ggG|p.Gly598Gly/c.1794C>G|783|PE_PGRS9|protein_coding|CODING|YP_177750.1|1|1)	C	PE_PGRS9
gi|448814763|ref|NC_000962.3|	837499	missense_variant	missense_variant(MODERATE|MISSENSE|gCc/gGc|p.Ala600Gly/c.1799C>G|783|PE_PGRS9|protein_coding|CODING|YP_177750.1|1|1)	C	PE_PGRS9
gi|448814763|ref|NC_000962.3|	837500	synonymous_variant	synonymous_variant(LOW|SILENT|gcC/gcG|p.Ala600Ala/c.1800C>G|783|PE_PGRS9|protein_coding|CODING|YP_177750.1|1|1)	C	PE_PGRS9
gi|448814763|ref|NC_000962.3|	837503	synonymous_variant	synonymous_variant(LOW|SILENT|ggT/ggG|p.Gly601Gly/c.1803T>G|783|PE_PGRS9|protein_coding|CODING|YP_177750.1|1|1)	T	PE_PGRS9
gi|448814763|ref|NC_000962.3|	837504	missense_variant	missense_variant(MODERATE|MISSENSE|Ggg/Tgg|p.Gly602Trp/c.1804G>T|783|PE_PGRS9|protein_coding|CODING|YP_177750.1|1|1)	G	PE_PGRS9
gi|448814763|ref|NC_000962.3|	837508	missense_variant	missense_variant(MODERATE|MISSENSE|gCc/gGc|p.Ala603Gly/c.1808C>G|783|PE_PGRS9|protein_coding|CODING|YP_177750.1|1|1)	C	PE_PGRS9
gi|448814763|ref|NC_000962.3|	837512	synonymous_variant	synonymous_variant(LOW|SILENT|ggC/ggG|p.Gly604Gly/c.1812C>G|783|PE_PGRS9|protein_coding|CODING|YP_177750.1|1|1)	C	PE_PGRS9
gi|448814763|ref|NC_000962.3|	837516	missense_variant	missense_variant(MODERATE|MISSENSE|Acc/Gcc|p.Thr606Ala/c.1816A>G|783|PE_PGRS9|protein_coding|CODING|YP_177750.1|1|1)	A	PE_PGRS9
gi|448814763|ref|NC_000962.3|	837517	missense_variant	missense_variant(MODERATE|MISSENSE|aCc/aAc|p.Thr606Asn/c.1817C>A|783|PE_PGRS9|protein_coding|CODING|YP_177750.1|1|1)	C	PE_PGRS9
gi|448814763|ref|NC_000962.3|	837517	missense_variant	missense_variant(MODERATE|MISSENSE|aCc/aGc|p.Thr606Ser/c.1817C>G|783|PE_PGRS9|protein_coding|CODING|YP_177750.1|1|1)	C	PE_PGRS9
gi|448814763|ref|NC_000962.3|	837521	synonymous_variant	synonymous_variant(LOW|SILENT|ggC/ggG|p.Gly607Gly/c.1821C>G|783|PE_PGRS9|protein_coding|CODING|YP_177750.1|1|1)	C	PE_PGRS9
gi|448814763|ref|NC_000962.3|	837524	synonymous_variant	synonymous_variant(LOW|SILENT|ggA/ggG|p.Gly608Gly/c.1824A>G|783|PE_PGRS9|protein_coding|CODING|YP_177750.1|1|1)	A	PE_PGRS9
gi|448814763|ref|NC_000962.3|	837525	missense_variant	missense_variant(MODERATE|MISSENSE|Ctg/Gtg|p.Leu609Val/c.1825C>G|783|PE_PGRS9|protein_coding|CODING|YP_177750.1|1|1)	C	PE_PGRS9
gi|448814763|ref|NC_000962.3|	837526	missense_variant	missense_variant(MODERATE|MISSENSE|cTg/cCg|p.Leu609Pro/c.1826T>C|783|PE_PGRS9|protein_coding|CODING|YP_177750.1|1|1)	T	PE_PGRS9
gi|448814763|ref|NC_000962.3|	837526	missense_variant	missense_variant(MODERATE|MISSENSE|cTg/cGg|p.Leu609Arg/c.1826T>G|783|PE_PGRS9|protein_coding|CODING|YP_177750.1|1|1)	T	PE_PGRS9
gi|448814763|ref|NC_000962.3|	837528	missense_variant	missense_variant(MODERATE|MISSENSE|Ctg/Gtg|p.Leu610Val/c.1828C>G|783|PE_PGRS9|protein_coding|CODING|YP_177750.1|1|1)	C	PE_PGRS9
gi|448814763|ref|NC_000962.3|	837529	missense_variant	missense_variant(MODERATE|MISSENSE|cTg/cGg|p.Leu610Arg/c.1829T>G|783|PE_PGRS9|protein_coding|CODING|YP_177750.1|1|1)	T	PE_PGRS9
gi|448814763|ref|NC_000962.3|	837532	missense_variant	missense_variant(MODERATE|MISSENSE|gCc/gGc|p.Ala611Gly/c.1832C>G|783|PE_PGRS9|protein_coding|CODING|YP_177750.1|1|1)	C	PE_PGRS9
gi|448814763|ref|NC_000962.3|	837533	synonymous_variant	synonymous_variant(LOW|SILENT|gcC/gcG|p.Ala611Ala/c.1833C>G|783|PE_PGRS9|protein_coding|CODING|YP_177750.1|1|1)	C	PE_PGRS9
gi|448814763|ref|NC_000962.3|	837534	missense_variant	missense_variant(MODERATE|MISSENSE|Ggg/Cgg|p.Gly612Arg/c.1834G>C|783|PE_PGRS9|protein_coding|CODING|YP_177750.1|1|1)	G	PE_PGRS9
gi|448814763|ref|NC_000962.3|	837537	missense_variant	missense_variant(MODERATE|MISSENSE|Ctg/Gtg|p.Leu613Val/c.1837C>G|783|PE_PGRS9|protein_coding|CODING|YP_177750.1|1|1)	C	PE_PGRS9
gi|448814763|ref|NC_000962.3|	837538	missense_variant	missense_variant(MODERATE|MISSENSE|cTg/cCg|p.Leu613Pro/c.1838T>C|783|PE_PGRS9|protein_coding|CODING|YP_177750.1|1|1)	T	PE_PGRS9
gi|448814763|ref|NC_000962.3|	837538	missense_variant	missense_variant(MODERATE|MISSENSE|cTg/cGg|p.Leu613Arg/c.1838T>G|783|PE_PGRS9|protein_coding|CODING|YP_177750.1|1|1)	T	PE_PGRS9
gi|448814763|ref|NC_000962.3|	837540	missense_variant	missense_variant(MODERATE|MISSENSE|Atc/Gtc|p.Ile614Val/c.1840A>G|783|PE_PGRS9|protein_coding|CODING|YP_177750.1|1|1)	A	PE_PGRS9
gi|448814763|ref|NC_000962.3|	837541	missense_variant	missense_variant(MODERATE|MISSENSE|aTc/aGc|p.Ile614Ser/c.1841T>G|783|PE_PGRS9|protein_coding|CODING|YP_177750.1|1|1)	T	PE_PGRS9
gi|448814763|ref|NC_000962.3|	837542	synonymous_variant	synonymous_variant(LOW|SILENT|atC/atA|p.Ile614Ile/c.1842C>A|783|PE_PGRS9|protein_coding|CODING|YP_177750.1|1|1)	C	PE_PGRS9
gi|448814763|ref|NC_000962.3|	837545	synonymous_variant	synonymous_variant(LOW|SILENT|ggT/ggG|p.Gly615Gly/c.1845T>G|783|PE_PGRS9|protein_coding|CODING|YP_177750.1|1|1)	T	PE_PGRS9
gi|448814763|ref|NC_000962.3|	837547	missense_variant	missense_variant(MODERATE|MISSENSE|gCc/gGc|p.Ala616Gly/c.1847C>G|783|PE_PGRS9|protein_coding|CODING|YP_177750.1|1|1)	C	PE_PGRS9
gi|448814763|ref|NC_000962.3|	837548	synonymous_variant	synonymous_variant(LOW|SILENT|gcC/gcG|p.Ala616Ala/c.1848C>G|783|PE_PGRS9|protein_coding|CODING|YP_177750.1|1|1)	C	PE_PGRS9
gi|448814763|ref|NC_000962.3|	837551	synonymous_variant	synonymous_variant(LOW|SILENT|ggC/ggG|p.Gly617Gly/c.1851C>G|783|PE_PGRS9|protein_coding|CODING|YP_177750.1|1|1)	C	PE_PGRS9
gi|448814763|ref|NC_000962.3|	837554	synonymous_variant	synonymous_variant(LOW|SILENT|ggA/ggG|p.Gly618Gly/c.1854A>G|783|PE_PGRS9|protein_coding|CODING|YP_177750.1|1|1)	A	PE_PGRS9
gi|448814763|ref|NC_000962.3|	837557	synonymous_variant	synonymous_variant(LOW|SILENT|ggT/ggG|p.Gly619Gly/c.1857T>G|783|PE_PGRS9|protein_coding|CODING|YP_177750.1|1|1)	T	PE_PGRS9
gi|448814763|ref|NC_000962.3|	837558	missense_variant	missense_variant(MODERATE|MISSENSE|Cac/Gac|p.His620Asp/c.1858C>G|783|PE_PGRS9|protein_coding|CODING|YP_177750.1|1|1)	C	PE_PGRS9
gi|448814763|ref|NC_000962.3|	837559	missense_variant	missense_variant(MODERATE|MISSENSE|cAc/cCc|p.His620Pro/c.1859A>C|783|PE_PGRS9|protein_coding|CODING|YP_177750.1|1|1)	A	PE_PGRS9
gi|448814763|ref|NC_000962.3|	837559	missense_variant	missense_variant(MODERATE|MISSENSE|cAc/cGc|p.His620Arg/c.1859A>G|783|PE_PGRS9|protein_coding|CODING|YP_177750.1|1|1)	A	PE_PGRS9
gi|448814763|ref|NC_000962.3|	837563	synonymous_variant	synonymous_variant(LOW|SILENT|ggC/ggG|p.Gly621Gly/c.1863C>G|783|PE_PGRS9|protein_coding|CODING|YP_177750.1|1|1)	C	PE_PGRS9
gi|448814763|ref|NC_000962.3|	837567	missense_variant	missense_variant(MODERATE|MISSENSE|Acc/Gcc|p.Thr623Ala/c.1867A>G|783|PE_PGRS9|protein_coding|CODING|YP_177750.1|1|1)	A	PE_PGRS9
gi|448814763|ref|NC_000962.3|	837568	missense_variant	missense_variant(MODERATE|MISSENSE|aCc/aAc|p.Thr623Asn/c.1868C>A|783|PE_PGRS9|protein_coding|CODING|YP_177750.1|1|1)	C	PE_PGRS9
gi|448814763|ref|NC_000962.3|	837568	missense_variant	missense_variant(MODERATE|MISSENSE|aCc/aGc|p.Thr623Ser/c.1868C>G|783|PE_PGRS9|protein_coding|CODING|YP_177750.1|1|1)	C	PE_PGRS9
gi|448814763|ref|NC_000962.3|	837569	synonymous_variant	synonymous_variant(LOW|SILENT|acC/acG|p.Thr623Thr/c.1869C>G|783|PE_PGRS9|protein_coding|CODING|YP_177750.1|1|1)	C	PE_PGRS9
gi|448814763|ref|NC_000962.3|	837572	synonymous_variant	synonymous_variant(LOW|SILENT|ggC/ggG|p.Gly624Gly/c.1872C>G|783|PE_PGRS9|protein_coding|CODING|YP_177750.1|1|1)	C	PE_PGRS9
gi|448814763|ref|NC_000962.3|	837576	missense_variant	missense_variant(MODERATE|MISSENSE|Ctc/Gtc|p.Leu626Val/c.1876C>G|783|PE_PGRS9|protein_coding|CODING|YP_177750.1|1|1)	C	PE_PGRS9
gi|448814763|ref|NC_000962.3|	837577	missense_variant	missense_variant(MODERATE|MISSENSE|cTc/cCc|p.Leu626Pro/c.1877T>C|783|PE_PGRS9|protein_coding|CODING|YP_177750.1|1|1)	T	PE_PGRS9
gi|448814763|ref|NC_000962.3|	837577	missense_variant	missense_variant(MODERATE|MISSENSE|cTc/cGc|p.Leu626Arg/c.1877T>G|783|PE_PGRS9|protein_coding|CODING|YP_177750.1|1|1)	T	PE_PGRS9
gi|448814763|ref|NC_000962.3|	837578	synonymous_variant	synonymous_variant(LOW|SILENT|ctC/ctA|p.Leu626Leu/c.1878C>A|783|PE_PGRS9|protein_coding|CODING|YP_177750.1|1|1)	C	PE_PGRS9
gi|448814763|ref|NC_000962.3|	837578	synonymous_variant	synonymous_variant(LOW|SILENT|ctC/ctG|p.Leu626Leu/c.1878C>G|783|PE_PGRS9|protein_coding|CODING|YP_177750.1|1|1)	C	PE_PGRS9
gi|448814763|ref|NC_000962.3|	837579	missense_variant	missense_variant(MODERATE|MISSENSE|Agc/Cgc|p.Ser627Arg/c.1879A>C|783|PE_PGRS9|protein_coding|CODING|YP_177750.1|1|1)	A	PE_PGRS9
gi|448814763|ref|NC_000962.3|	837579	missense_variant	missense_variant(MODERATE|MISSENSE|Agc/Ggc|p.Ser627Gly/c.1879A>G|783|PE_PGRS9|protein_coding|CODING|YP_177750.1|1|1)	A	PE_PGRS9
gi|448814763|ref|NC_000962.3|	837581	missense_variant	missense_variant(MODERATE|MISSENSE|agC/agA|p.Ser627Arg/c.1881C>A|783|PE_PGRS9|protein_coding|CODING|YP_177750.1|1|1)	C	PE_PGRS9
gi|448814763|ref|NC_000962.3|	837581	missense_variant	missense_variant(MODERATE|MISSENSE|agC/agG|p.Ser627Arg/c.1881C>G|783|PE_PGRS9|protein_coding|CODING|YP_177750.1|1|1)	C	PE_PGRS9
gi|448814763|ref|NC_000962.3|	837582	missense_variant	missense_variant(MODERATE|MISSENSE|Act/Cct|p.Thr628Pro/c.1882A>C|783|PE_PGRS9|protein_coding|CODING|YP_177750.1|1|1)	A	PE_PGRS9
gi|448814763|ref|NC_000962.3|	837582	missense_variant	missense_variant(MODERATE|MISSENSE|Act/Gct|p.Thr628Ala/c.1882A>G|783|PE_PGRS9|protein_coding|CODING|YP_177750.1|1|1)	A	PE_PGRS9
gi|448814763|ref|NC_000962.3|	837583	missense_variant	missense_variant(MODERATE|MISSENSE|aCt/aGt|p.Thr628Ser/c.1883C>G|783|PE_PGRS9|protein_coding|CODING|YP_177750.1|1|1)	C	PE_PGRS9
gi|448814763|ref|NC_000962.3|	837584	synonymous_variant	synonymous_variant(LOW|SILENT|acT/acC|p.Thr628Thr/c.1884T>C|783|PE_PGRS9|protein_coding|CODING|YP_177750.1|1|1)	T	PE_PGRS9
gi|448814763|ref|NC_000962.3|	837584	synonymous_variant	synonymous_variant(LOW|SILENT|acT/acG|p.Thr628Thr/c.1884T>G|783|PE_PGRS9|protein_coding|CODING|YP_177750.1|1|1)	T	PE_PGRS9
gi|448814763|ref|NC_000962.3|	837585	missense_variant	missense_variant(MODERATE|MISSENSE|Aat/Cat|p.Asn629His/c.1885A>C|783|PE_PGRS9|protein_coding|CODING|YP_177750.1|1|1)	A	PE_PGRS9
gi|448814763|ref|NC_000962.3|	837585	missense_variant	missense_variant(MODERATE|MISSENSE|Aat/Gat|p.Asn629Asp/c.1885A>G|783|PE_PGRS9|protein_coding|CODING|YP_177750.1|1|1)	A	PE_PGRS9
gi|448814763|ref|NC_000962.3|	837585	missense_variant	missense_variant(MODERATE|MISSENSE|Aat/Tat|p.Asn629Tyr/c.1885A>T|783|PE_PGRS9|protein_coding|CODING|YP_177750.1|1|1)	A	PE_PGRS9
gi|448814763|ref|NC_000962.3|	837586	missense_variant	missense_variant(MODERATE|MISSENSE|aAt/aGt|p.Asn629Ser/c.1886A>G|783|PE_PGRS9|protein_coding|CODING|YP_177750.1|1|1)	A	PE_PGRS9
gi|448814763|ref|NC_000962.3|	837587	missense_variant	missense_variant(MODERATE|MISSENSE|aaT/aaA|p.Asn629Lys/c.1887T>A|783|PE_PGRS9|protein_coding|CODING|YP_177750.1|1|1)	T	PE_PGRS9
gi|448814763|ref|NC_000962.3|	837587	missense_variant	missense_variant(MODERATE|MISSENSE|aaT/aaG|p.Asn629Lys/c.1887T>G|783|PE_PGRS9|protein_coding|CODING|YP_177750.1|1|1)	T	PE_PGRS9
gi|448814763|ref|NC_000962.3|	837587	synonymous_variant	synonymous_variant(LOW|SILENT|aaT/aaC|p.Asn629Asn/c.1887T>C|783|PE_PGRS9|protein_coding|CODING|YP_177750.1|1|1)	T	PE_PGRS9
gi|448814763|ref|NC_000962.3|	837590	synonymous_variant	synonymous_variant(LOW|SILENT|ggC/ggG|p.Gly630Gly/c.1890C>G|783|PE_PGRS9|protein_coding|CODING|YP_177750.1|1|1)	C	PE_PGRS9
gi|448814763|ref|NC_000962.3|	837592	missense_variant	missense_variant(MODERATE|MISSENSE|gAc/gCc|p.Asp631Ala/c.1892A>C|783|PE_PGRS9|protein_coding|CODING|YP_177750.1|1|1)	A	PE_PGRS9
gi|448814763|ref|NC_000962.3|	837592	missense_variant	missense_variant(MODERATE|MISSENSE|gAc/gGc|p.Asp631Gly/c.1892A>G|783|PE_PGRS9|protein_coding|CODING|YP_177750.1|1|1)	A	PE_PGRS9
gi|448814763|ref|NC_000962.3|	837593	missense_variant	missense_variant(MODERATE|MISSENSE|gaC/gaG|p.Asp631Glu/c.1893C>G|783|PE_PGRS9|protein_coding|CODING|YP_177750.1|1|1)	C	PE_PGRS9
gi|448814763|ref|NC_000962.3|	837594	missense_variant	missense_variant(MODERATE|MISSENSE|Ggc/Cgc|p.Gly632Arg/c.1894G>C|783|PE_PGRS9|protein_coding|CODING|YP_177750.1|1|1)	G	PE_PGRS9
gi|448814763|ref|NC_000962.3|	837596	synonymous_variant	synonymous_variant(LOW|SILENT|ggC/ggG|p.Gly632Gly/c.1896C>G|783|PE_PGRS9|protein_coding|CODING|YP_177750.1|1|1)	C	PE_PGRS9
gi|448814763|ref|NC_000962.3|	837601	missense_variant	missense_variant(MODERATE|MISSENSE|gTt/gGt|p.Val634Gly/c.1901T>G|783|PE_PGRS9|protein_coding|CODING|YP_177750.1|1|1)	T	PE_PGRS9
gi|448814763|ref|NC_000962.3|	837602	synonymous_variant	synonymous_variant(LOW|SILENT|gtT/gtG|p.Val634Val/c.1902T>G|783|PE_PGRS9|protein_coding|CODING|YP_177750.1|1|1)	T	PE_PGRS9
gi|448814763|ref|NC_000962.3|	837605	synonymous_variant	synonymous_variant(LOW|SILENT|ggC/ggG|p.Gly635Gly/c.1905C>G|783|PE_PGRS9|protein_coding|CODING|YP_177750.1|1|1)	C	PE_PGRS9
gi|448814763|ref|NC_000962.3|	837610	missense_variant	missense_variant(MODERATE|MISSENSE|gCc/gGc|p.Ala637Gly/c.1910C>G|783|PE_PGRS9|protein_coding|CODING|YP_177750.1|1|1)	C	PE_PGRS9
gi|448814763|ref|NC_000962.3|	837611	synonymous_variant	synonymous_variant(LOW|SILENT|gcC/gcG|p.Ala637Ala/c.1911C>G|783|PE_PGRS9|protein_coding|CODING|YP_177750.1|1|1)	C	PE_PGRS9
gi|448814763|ref|NC_000962.3|	837614	synonymous_variant	synonymous_variant(LOW|SILENT|ggC/ggG|p.Gly638Gly/c.1914C>G|783|PE_PGRS9|protein_coding|CODING|YP_177750.1|1|1)	C	PE_PGRS9
gi|448814763|ref|NC_000962.3|	837618	missense_variant	missense_variant(MODERATE|MISSENSE|Aat/Gat|p.Asn640Asp/c.1918A>G|783|PE_PGRS9|protein_coding|CODING|YP_177750.1|1|1)	A	PE_PGRS9
gi|448814763|ref|NC_000962.3|	837619	missense_variant	missense_variant(MODERATE|MISSENSE|aAt/aGt|p.Asn640Ser/c.1919A>G|783|PE_PGRS9|protein_coding|CODING|YP_177750.1|1|1)	A	PE_PGRS9
gi|448814763|ref|NC_000962.3|	837620	missense_variant	missense_variant(MODERATE|MISSENSE|aaT/aaG|p.Asn640Lys/c.1920T>G|783|PE_PGRS9|protein_coding|CODING|YP_177750.1|1|1)	T	PE_PGRS9
gi|448814763|ref|NC_000962.3|	837622	missense_variant	missense_variant(MODERATE|MISSENSE|gCc/gGc|p.Ala641Gly/c.1922C>G|783|PE_PGRS9|protein_coding|CODING|YP_177750.1|1|1)	C	PE_PGRS9
gi|448814763|ref|NC_000962.3|	837626	synonymous_variant	synonymous_variant(LOW|SILENT|ggA/ggG|p.Gly642Gly/c.1926A>G|783|PE_PGRS9|protein_coding|CODING|YP_177750.1|1|1)	A	PE_PGRS9
gi|448814763|ref|NC_000962.3|	837627	missense_variant	missense_variant(MODERATE|MISSENSE|Atg/Gtg|p.Met643Val/c.1927A>G|783|PE_PGRS9|protein_coding|CODING|YP_177750.1|1|1)	A	PE_PGRS9
gi|448814763|ref|NC_000962.3|	837628	missense_variant	missense_variant(MODERATE|MISSENSE|aTg/aGg|p.Met643Arg/c.1928T>G|783|PE_PGRS9|protein_coding|CODING|YP_177750.1|1|1)	T	PE_PGRS9
gi|448814763|ref|NC_000962.3|	837630	missense_variant	missense_variant(MODERATE|MISSENSE|Ctc/Gtc|p.Leu644Val/c.1930C>G|783|PE_PGRS9|protein_coding|CODING|YP_177750.1|1|1)	C	PE_PGRS9
gi|448814763|ref|NC_000962.3|	837631	missense_variant	missense_variant(MODERATE|MISSENSE|cTc/cCc|p.Leu644Pro/c.1931T>C|783|PE_PGRS9|protein_coding|CODING|YP_177750.1|1|1)	T	PE_PGRS9
gi|448814763|ref|NC_000962.3|	837631	missense_variant	missense_variant(MODERATE|MISSENSE|cTc/cGc|p.Leu644Arg/c.1931T>G|783|PE_PGRS9|protein_coding|CODING|YP_177750.1|1|1)	T	PE_PGRS9
gi|448814763|ref|NC_000962.3|	837632	synonymous_variant	synonymous_variant(LOW|SILENT|ctC/ctG|p.Leu644Leu/c.1932C>G|783|PE_PGRS9|protein_coding|CODING|YP_177750.1|1|1)	C	PE_PGRS9
gi|448814763|ref|NC_000962.3|	837634	missense_variant	missense_variant(MODERATE|MISSENSE|gCc/gGc|p.Ala645Gly/c.1934C>G|783|PE_PGRS9|protein_coding|CODING|YP_177750.1|1|1)	C	PE_PGRS9
gi|448814763|ref|NC_000962.3|	837635	synonymous_variant	synonymous_variant(LOW|SILENT|gcC/gcG|p.Ala645Ala/c.1935C>G|783|PE_PGRS9|protein_coding|CODING|YP_177750.1|1|1)	C	PE_PGRS9
gi|448814763|ref|NC_000962.3|	837639	missense_variant	missense_variant(MODERATE|MISSENSE|Ccg/Gcg|p.Pro647Ala/c.1939C>G|783|PE_PGRS9|protein_coding|CODING|YP_177750.1|1|1)	C	PE_PGRS9
gi|448814763|ref|NC_000962.3|	837640	missense_variant	missense_variant(MODERATE|MISSENSE|cCg/cGg|p.Pro647Arg/c.1940C>G|783|PE_PGRS9|protein_coding|CODING|YP_177750.1|1|1)	C	PE_PGRS9
gi|448814763|ref|NC_000962.3|	837644	synonymous_variant	synonymous_variant(LOW|SILENT|ggC/ggG|p.Gly648Gly/c.1944C>G|783|PE_PGRS9|protein_coding|CODING|YP_177750.1|1|1)	C	PE_PGRS9
gi|448814763|ref|NC_000962.3|	837647	synonymous_variant	synonymous_variant(LOW|SILENT|ggC/ggG|p.Gly649Gly/c.1947C>G|783|PE_PGRS9|protein_coding|CODING|YP_177750.1|1|1)	C	PE_PGRS9
gi|448814763|ref|NC_000962.3|	837649	missense_variant	missense_variant(MODERATE|MISSENSE|gCc/gGc|p.Ala650Gly/c.1949C>G|783|PE_PGRS9|protein_coding|CODING|YP_177750.1|1|1)	C	PE_PGRS9
gi|448814763|ref|NC_000962.3|	837650	synonymous_variant	synonymous_variant(LOW|SILENT|gcC/gcG|p.Ala650Ala/c.1950C>G|783|PE_PGRS9|protein_coding|CODING|YP_177750.1|1|1)	C	PE_PGRS9
gi|448814763|ref|NC_000962.3|	837653	synonymous_variant	synonymous_variant(LOW|SILENT|ggC/ggG|p.Gly651Gly/c.1953C>G|783|PE_PGRS9|protein_coding|CODING|YP_177750.1|1|1)	C	PE_PGRS9
gi|448814763|ref|NC_000962.3|	837656	synonymous_variant	synonymous_variant(LOW|SILENT|ggA/ggG|p.Gly652Gly/c.1956A>G|783|PE_PGRS9|protein_coding|CODING|YP_177750.1|1|1)	A	PE_PGRS9
gi|448814763|ref|NC_000962.3|	837658	missense_variant	missense_variant(MODERATE|MISSENSE|gCc/gGc|p.Ala653Gly/c.1958C>G|783|PE_PGRS9|protein_coding|CODING|YP_177750.1|1|1)	C	PE_PGRS9
gi|448814763|ref|NC_000962.3|	837659	synonymous_variant	synonymous_variant(LOW|SILENT|gcC/gcG|p.Ala653Ala/c.1959C>G|783|PE_PGRS9|protein_coding|CODING|YP_177750.1|1|1)	C	PE_PGRS9
gi|448814763|ref|NC_000962.3|	837662	synonymous_variant	synonymous_variant(LOW|SILENT|ggC/ggG|p.Gly654Gly/c.1962C>G|783|PE_PGRS9|protein_coding|CODING|YP_177750.1|1|1)	C	PE_PGRS9
gi|448814763|ref|NC_000962.3|	837665	synonymous_variant	synonymous_variant(LOW|SILENT|ggT/ggG|p.Gly655Gly/c.1965T>G|783|PE_PGRS9|protein_coding|CODING|YP_177750.1|1|1)	T	PE_PGRS9
gi|448814763|ref|NC_000962.3|	837667	missense_variant	missense_variant(MODERATE|MISSENSE|gAc/gGc|p.Asp656Gly/c.1967A>G|783|PE_PGRS9|protein_coding|CODING|YP_177750.1|1|1)	A	PE_PGRS9
gi|448814763|ref|NC_000962.3|	837668	missense_variant	missense_variant(MODERATE|MISSENSE|gaC/gaG|p.Asp656Glu/c.1968C>G|783|PE_PGRS9|protein_coding|CODING|YP_177750.1|1|1)	C	PE_PGRS9
gi|448814763|ref|NC_000962.3|	837671	synonymous_variant	synonymous_variant(LOW|SILENT|ggC/ggG|p.Gly657Gly/c.1971C>G|783|PE_PGRS9|protein_coding|CODING|YP_177750.1|1|1)	C	PE_PGRS9
gi|448814763|ref|NC_000962.3|	837672	stop_gained	stop_gained(HIGH|NONSENSE|Gaa/Taa|p.Glu658*/c.1972G>T|783|PE_PGRS9|protein_coding|CODING|YP_177750.1|1|1)	G	PE_PGRS9
gi|448814763|ref|NC_000962.3|	837673	missense_variant	missense_variant(MODERATE|MISSENSE|gAa/gGa|p.Glu658Gly/c.1973A>G|783|PE_PGRS9|protein_coding|CODING|YP_177750.1|1|1)	A	PE_PGRS9
gi|448814763|ref|NC_000962.3|	837676	missense_variant	missense_variant(MODERATE|MISSENSE|aAc/aGc|p.Asn659Ser/c.1976A>G|783|PE_PGRS9|protein_coding|CODING|YP_177750.1|1|1)	A	PE_PGRS9
gi|448814763|ref|NC_000962.3|	837679	missense_variant	missense_variant(MODERATE|MISSENSE|cTg/cGg|p.Leu660Arg/c.1979T>G|783|PE_PGRS9|protein_coding|CODING|YP_177750.1|1|1)	T	PE_PGRS9
gi|448814763|ref|NC_000962.3|	837682	missense_variant	missense_variant(MODERATE|MISSENSE|gAc/gGc|p.Asp661Gly/c.1982A>G|783|PE_PGRS9|protein_coding|CODING|YP_177750.1|1|1)	A	PE_PGRS9
gi|448814763|ref|NC_000962.3|	837683	missense_variant	missense_variant(MODERATE|MISSENSE|gaC/gaG|p.Asp661Glu/c.1983C>G|783|PE_PGRS9|protein_coding|CODING|YP_177750.1|1|1)	C	PE_PGRS9
gi|448814763|ref|NC_000962.3|	837684	missense_variant	missense_variant(MODERATE|MISSENSE|Acc/Gcc|p.Thr662Ala/c.1984A>G|783|PE_PGRS9|protein_coding|CODING|YP_177750.1|1|1)	A	PE_PGRS9
gi|448814763|ref|NC_000962.3|	837689	synonymous_variant	synonymous_variant(LOW|SILENT|ggT/ggG|p.Gly663Gly/c.1989T>G|783|PE_PGRS9|protein_coding|CODING|YP_177750.1|1|1)	T	PE_PGRS9
gi|448814763|ref|NC_000962.3|	837694	missense_variant	missense_variant(MODERATE|MISSENSE|gAc/gGc|p.Asp665Gly/c.1994A>G|783|PE_PGRS9|protein_coding|CODING|YP_177750.1|1|1)	A	PE_PGRS9
gi|448814763|ref|NC_000962.3|	837695	missense_variant	missense_variant(MODERATE|MISSENSE|gaC/gaA|p.Asp665Glu/c.1995C>A|783|PE_PGRS9|protein_coding|CODING|YP_177750.1|1|1)	C	PE_PGRS9
gi|448814763|ref|NC_000962.3|	837695	missense_variant	missense_variant(MODERATE|MISSENSE|gaC/gaG|p.Asp665Glu/c.1995C>G|783|PE_PGRS9|protein_coding|CODING|YP_177750.1|1|1)	C	PE_PGRS9
gi|448814763|ref|NC_000962.3|	837698	synonymous_variant	synonymous_variant(LOW|SILENT|ggC/ggG|p.Gly666Gly/c.1998C>G|783|PE_PGRS9|protein_coding|CODING|YP_177750.1|1|1)	C	PE_PGRS9
gi|448814763|ref|NC_000962.3|	837703	missense_variant	missense_variant(MODERATE|MISSENSE|gCc/gGc|p.Ala668Gly/c.2003C>G|783|PE_PGRS9|protein_coding|CODING|YP_177750.1|1|1)	C	PE_PGRS9
gi|448814763|ref|NC_000962.3|	837704	synonymous_variant	synonymous_variant(LOW|SILENT|gcC/gcG|p.Ala668Ala/c.2004C>G|783|PE_PGRS9|protein_coding|CODING|YP_177750.1|1|1)	C	PE_PGRS9
gi|448814763|ref|NC_000962.3|	837707	synonymous_variant	synonymous_variant(LOW|SILENT|ggC/ggG|p.Gly669Gly/c.2007C>G|783|PE_PGRS9|protein_coding|CODING|YP_177750.1|1|1)	C	PE_PGRS9
gi|448814763|ref|NC_000962.3|	837710	synonymous_variant	synonymous_variant(LOW|SILENT|ggT/ggG|p.Gly670Gly/c.2010T>G|783|PE_PGRS9|protein_coding|CODING|YP_177750.1|1|1)	T	PE_PGRS9
gi|448814763|ref|NC_000962.3|	837711	missense_variant	missense_variant(MODERATE|MISSENSE|Agc/Ggc|p.Ser671Gly/c.2011A>G|783|PE_PGRS9|protein_coding|CODING|YP_177750.1|1|1)	A	PE_PGRS9
gi|448814763|ref|NC_000962.3|	837713	missense_variant	missense_variant(MODERATE|MISSENSE|agC/agG|p.Ser671Arg/c.2013C>G|783|PE_PGRS9|protein_coding|CODING|YP_177750.1|1|1)	C	PE_PGRS9
gi|448814763|ref|NC_000962.3|	837715	missense_variant	missense_variant(MODERATE|MISSENSE|gCa/gGa|p.Ala672Gly/c.2015C>G|783|PE_PGRS9|protein_coding|CODING|YP_177750.1|1|1)	C	PE_PGRS9
gi|448814763|ref|NC_000962.3|	837720	missense_variant	missense_variant(MODERATE|MISSENSE|Ctg/Gtg|p.Leu674Val/c.2020C>G|783|PE_PGRS9|protein_coding|CODING|YP_177750.1|1|1)	C	PE_PGRS9
gi|448814763|ref|NC_000962.3|	837721	missense_variant	missense_variant(MODERATE|MISSENSE|cTg/cGg|p.Leu674Arg/c.2021T>G|783|PE_PGRS9|protein_coding|CODING|YP_177750.1|1|1)	T	PE_PGRS9
gi|448814763|ref|NC_000962.3|	837724	missense_variant	missense_variant(MODERATE|MISSENSE|cTg/cGg|p.Leu675Arg/c.2024T>G|783|PE_PGRS9|protein_coding|CODING|YP_177750.1|1|1)	T	PE_PGRS9
gi|448814763|ref|NC_000962.3|	837726	missense_variant	missense_variant(MODERATE|MISSENSE|Ttc/Gtc|p.Phe676Val/c.2026T>G|783|PE_PGRS9|protein_coding|CODING|YP_177750.1|1|1)	T	PE_PGRS9
gi|448814763|ref|NC_000962.3|	837727	missense_variant	missense_variant(MODERATE|MISSENSE|tTc/tGc|p.Phe676Cys/c.2027T>G|783|PE_PGRS9|protein_coding|CODING|YP_177750.1|1|1)	T	PE_PGRS9
gi|448814763|ref|NC_000962.3|	837731	synonymous_variant	synonymous_variant(LOW|SILENT|ggC/ggG|p.Gly677Gly/c.2031C>G|783|PE_PGRS9|protein_coding|CODING|YP_177750.1|1|1)	C	PE_PGRS9
gi|448814763|ref|NC_000962.3|	837732	missense_variant	missense_variant(MODERATE|MISSENSE|Agc/Ggc|p.Ser678Gly/c.2032A>G|783|PE_PGRS9|protein_coding|CODING|YP_177750.1|1|1)	A	PE_PGRS9
gi|448814763|ref|NC_000962.3|	837737	synonymous_variant	synonymous_variant(LOW|SILENT|ggC/ggG|p.Gly679Gly/c.2037C>G|783|PE_PGRS9|protein_coding|CODING|YP_177750.1|1|1)	C	PE_PGRS9
gi|448814763|ref|NC_000962.3|	837740	synonymous_variant	synonymous_variant(LOW|SILENT|ggC/ggG|p.Gly680Gly/c.2040C>G|783|PE_PGRS9|protein_coding|CODING|YP_177750.1|1|1)	C	PE_PGRS9
gi|448814763|ref|NC_000962.3|	837742	missense_variant	missense_variant(MODERATE|MISSENSE|gCc/gGc|p.Ala681Gly/c.2042C>G|783|PE_PGRS9|protein_coding|CODING|YP_177750.1|1|1)	C	PE_PGRS9
gi|448814763|ref|NC_000962.3|	837749	synonymous_variant	synonymous_variant(LOW|SILENT|ggC/ggG|p.Gly683Gly/c.2049C>G|783|PE_PGRS9|protein_coding|CODING|YP_177750.1|1|1)	C	PE_PGRS9
gi|448814763|ref|NC_000962.3|	837751	missense_variant	missense_variant(MODERATE|MISSENSE|gCc/gGc|p.Ala684Gly/c.2051C>G|783|PE_PGRS9|protein_coding|CODING|YP_177750.1|1|1)	C	PE_PGRS9
gi|448814763|ref|NC_000962.3|	837758	synonymous_variant	synonymous_variant(LOW|SILENT|ggA/ggC|p.Gly686Gly/c.2058A>C|783|PE_PGRS9|protein_coding|CODING|YP_177750.1|1|1)	A	PE_PGRS9
gi|448814763|ref|NC_000962.3|	837758	synonymous_variant	synonymous_variant(LOW|SILENT|ggA/ggG|p.Gly686Gly/c.2058A>G|783|PE_PGRS9|protein_coding|CODING|YP_177750.1|1|1)	A	PE_PGRS9
gi|448814763|ref|NC_000962.3|	837766	missense_variant	missense_variant(MODERATE|MISSENSE|tTc/tGc|p.Phe689Cys/c.2066T>G|783|PE_PGRS9|protein_coding|CODING|YP_177750.1|1|1)	T	PE_PGRS9
gi|448814763|ref|NC_000962.3|	837778	missense_variant	missense_variant(MODERATE|MISSENSE|gAc/gCc|p.Asp693Ala/c.2078A>C|783|PE_PGRS9|protein_coding|CODING|YP_177750.1|1|1)	A	PE_PGRS9
gi|448814763|ref|NC_000962.3|	837805	missense_variant	missense_variant(MODERATE|MISSENSE|cTg/cGg|p.Leu702Arg/c.2105T>G|783|PE_PGRS9|protein_coding|CODING|YP_177750.1|1|1)	T	PE_PGRS9
gi|448814763|ref|NC_000962.3|	837808	missense_variant	missense_variant(MODERATE|MISSENSE|cTg/cGg|p.Leu703Arg/c.2108T>G|783|PE_PGRS9|protein_coding|CODING|YP_177750.1|1|1)	T	PE_PGRS9
gi|448814763|ref|NC_000962.3|	837813	missense_variant	missense_variant(MODERATE|MISSENSE|Tcc/Gcc|p.Ser705Ala/c.2113T>G|783|PE_PGRS9|protein_coding|CODING|YP_177750.1|1|1)	T	PE_PGRS9
gi|448814763|ref|NC_000962.3|	837821	synonymous_variant	synonymous_variant(LOW|SILENT|ggC/ggG|p.Gly707Gly/c.2121C>G|783|PE_PGRS9|protein_coding|CODING|YP_177750.1|1|1)	C	PE_PGRS9
gi|448814763|ref|NC_000962.3|	837826	missense_variant	missense_variant(MODERATE|MISSENSE|gCc/gGc|p.Ala709Gly/c.2126C>G|783|PE_PGRS9|protein_coding|CODING|YP_177750.1|1|1)	C	PE_PGRS9
gi|448814763|ref|NC_000962.3|	837843	missense_variant	missense_variant(MODERATE|MISSENSE|Ttc/Gtc|p.Phe715Val/c.2143T>G|783|PE_PGRS9|protein_coding|CODING|YP_177750.1|1|1)	T	PE_PGRS9
gi|448814763|ref|NC_000962.3|	837849	missense_variant	missense_variant(MODERATE|MISSENSE|Acc/Ccc|p.Thr717Pro/c.2149A>C|783|PE_PGRS9|protein_coding|CODING|YP_177750.1|1|1)	A	PE_PGRS9
gi|448814763|ref|NC_000962.3|	837857	synonymous_variant	synonymous_variant(LOW|SILENT|ggT/ggG|p.Gly719Gly/c.2157T>G|783|PE_PGRS9|protein_coding|CODING|YP_177750.1|1|1)	T	PE_PGRS9
gi|448814763|ref|NC_000962.3|	837866	synonymous_variant	synonymous_variant(LOW|SILENT|ggT/ggG|p.Gly722Gly/c.2166T>G|783|PE_PGRS9|protein_coding|CODING|YP_177750.1|1|1)	T	PE_PGRS9
gi|448814763|ref|NC_000962.3|	837897	missense_variant	missense_variant(MODERATE|MISSENSE|Ttc/Ctc|p.Phe733Leu/c.2197T>C|783|PE_PGRS9|protein_coding|CODING|YP_177750.1|1|1)	T	PE_PGRS9
gi|448814763|ref|NC_000962.3|	838753	synonymous_variant	synonymous_variant(LOW|SILENT|ccG/ccA|p.Pro101Pro/c.303G>A|801|PE_PGRS10|protein_coding|CODING|YP_177751.1|1|1)	G	PE_PGRS10
gi|448814763|ref|NC_000962.3|	838920	missense_variant	missense_variant(MODERATE|MISSENSE|gCc/gGc|p.Ala157Gly/c.470C>G|801|PE_PGRS10|protein_coding|CODING|YP_177751.1|1|1)	C	PE_PGRS10
gi|448814763|ref|NC_000962.3|	838929	missense_variant	missense_variant(MODERATE|MISSENSE|cTg/cCg|p.Leu160Pro/c.479T>C|801|PE_PGRS10|protein_coding|CODING|YP_177751.1|1|1)	T	PE_PGRS10
gi|448814763|ref|NC_000962.3|	838947	missense_variant	missense_variant(MODERATE|MISSENSE|gCc/gGc|p.Ala166Gly/c.497C>G|801|PE_PGRS10|protein_coding|CODING|YP_177751.1|1|1)	C	PE_PGRS10
gi|448814763|ref|NC_000962.3|	838956	missense_variant	missense_variant(MODERATE|MISSENSE|gCc/gGc|p.Ala169Gly/c.506C>G|801|PE_PGRS10|protein_coding|CODING|YP_177751.1|1|1)	C	PE_PGRS10
gi|448814763|ref|NC_000962.3|	839091	missense_variant	missense_variant(MODERATE|MISSENSE|gCc/gGc|p.Ala214Gly/c.641C>G|801|PE_PGRS10|protein_coding|CODING|YP_177751.1|1|1)	C	PE_PGRS10
gi|448814763|ref|NC_000962.3|	839092	synonymous_variant	synonymous_variant(LOW|SILENT|gcC/gcG|p.Ala214Ala/c.642C>G|801|PE_PGRS10|protein_coding|CODING|YP_177751.1|1|1)	C	PE_PGRS10
gi|448814763|ref|NC_000962.3|	839095	synonymous_variant	synonymous_variant(LOW|SILENT|ggC/ggG|p.Gly215Gly/c.645C>G|801|PE_PGRS10|protein_coding|CODING|YP_177751.1|1|1)	C	PE_PGRS10
gi|448814763|ref|NC_000962.3|	839100	missense_variant	missense_variant(MODERATE|MISSENSE|gCg/gGg|p.Ala217Gly/c.650C>G|801|PE_PGRS10|protein_coding|CODING|YP_177751.1|1|1)	C	PE_PGRS10
gi|448814763|ref|NC_000962.3|	839122	synonymous_variant	synonymous_variant(LOW|SILENT|ggA/ggG|p.Gly224Gly/c.672A>G|801|PE_PGRS10|protein_coding|CODING|YP_177751.1|1|1)	A	PE_PGRS10
gi|448814763|ref|NC_000962.3|	839123	missense_variant	missense_variant(MODERATE|MISSENSE|Agg/Ggg|p.Arg225Gly/c.673A>G|801|PE_PGRS10|protein_coding|CODING|YP_177751.1|1|1)	A	PE_PGRS10
gi|448814763|ref|NC_000962.3|	839127	missense_variant	missense_variant(MODERATE|MISSENSE|gAa/gGa|p.Glu226Gly/c.677A>G|801|PE_PGRS10|protein_coding|CODING|YP_177751.1|1|1)	A	PE_PGRS10
gi|448814763|ref|NC_000962.3|	839129	missense_variant	missense_variant(MODERATE|MISSENSE|Cgc/Ggc|p.Arg227Gly/c.679C>G|801|PE_PGRS10|protein_coding|CODING|YP_177751.1|1|1)	C	PE_PGRS10
gi|448814763|ref|NC_000962.3|	839134	synonymous_variant	synonymous_variant(LOW|SILENT|ggC/ggG|p.Gly228Gly/c.684C>G|801|PE_PGRS10|protein_coding|CODING|YP_177751.1|1|1)	C	PE_PGRS10
gi|448814763|ref|NC_000962.3|	839140	synonymous_variant	synonymous_variant(LOW|SILENT|ggC/ggG|p.Gly230Gly/c.690C>G|801|PE_PGRS10|protein_coding|CODING|YP_177751.1|1|1)	C	PE_PGRS10
gi|448814763|ref|NC_000962.3|	839144	missense_variant	missense_variant(MODERATE|MISSENSE|Tcg/Gcg|p.Ser232Ala/c.694T>G|801|PE_PGRS10|protein_coding|CODING|YP_177751.1|1|1)	T	PE_PGRS10
gi|448814763|ref|NC_000962.3|	839145	missense_variant	missense_variant(MODERATE|MISSENSE|tCg/tGg|p.Ser232Trp/c.695C>G|801|PE_PGRS10|protein_coding|CODING|YP_177751.1|1|1)	C	PE_PGRS10
gi|448814763|ref|NC_000962.3|	839149	synonymous_variant	synonymous_variant(LOW|SILENT|ggC/ggG|p.Gly233Gly/c.699C>G|801|PE_PGRS10|protein_coding|CODING|YP_177751.1|1|1)	C	PE_PGRS10
gi|448814763|ref|NC_000962.3|	839154	missense_variant	missense_variant(MODERATE|MISSENSE|cTc/cGc|p.Leu235Arg/c.704T>G|801|PE_PGRS10|protein_coding|CODING|YP_177751.1|1|1)	T	PE_PGRS10
gi|448814763|ref|NC_000962.3|	839155	synonymous_variant	synonymous_variant(LOW|SILENT|ctC/ctG|p.Leu235Leu/c.705C>G|801|PE_PGRS10|protein_coding|CODING|YP_177751.1|1|1)	C	PE_PGRS10
gi|448814763|ref|NC_000962.3|	839156	missense_variant	missense_variant(MODERATE|MISSENSE|Act/Gct|p.Thr236Ala/c.706A>G|801|PE_PGRS10|protein_coding|CODING|YP_177751.1|1|1)	A	PE_PGRS10
gi|448814763|ref|NC_000962.3|	839166	missense_variant	missense_variant(MODERATE|MISSENSE|gCc/gGc|p.Ala239Gly/c.716C>G|801|PE_PGRS10|protein_coding|CODING|YP_177751.1|1|1)	C	PE_PGRS10
gi|448814763|ref|NC_000962.3|	839167	synonymous_variant	synonymous_variant(LOW|SILENT|gcC/gcG|p.Ala239Ala/c.717C>G|801|PE_PGRS10|protein_coding|CODING|YP_177751.1|1|1)	C	PE_PGRS10
gi|448814763|ref|NC_000962.3|	839175	missense_variant	missense_variant(MODERATE|MISSENSE|gCc/gGc|p.Ala242Gly/c.725C>G|801|PE_PGRS10|protein_coding|CODING|YP_177751.1|1|1)	C	PE_PGRS10
gi|448814763|ref|NC_000962.3|	839179	synonymous_variant	synonymous_variant(LOW|SILENT|ggC/ggA|p.Gly243Gly/c.729C>A|801|PE_PGRS10|protein_coding|CODING|YP_177751.1|1|1)	C	PE_PGRS10
gi|448814763|ref|NC_000962.3|	839179	synonymous_variant	synonymous_variant(LOW|SILENT|ggC/ggG|p.Gly243Gly/c.729C>G|801|PE_PGRS10|protein_coding|CODING|YP_177751.1|1|1)	C	PE_PGRS10
gi|448814763|ref|NC_000962.3|	839182	synonymous_variant	synonymous_variant(LOW|SILENT|ggC/ggG|p.Gly244Gly/c.732C>G|801|PE_PGRS10|protein_coding|CODING|YP_177751.1|1|1)	C	PE_PGRS10
gi|448814763|ref|NC_000962.3|	839183	missense_variant	missense_variant(MODERATE|MISSENSE|Aac/Cac|p.Asn245His/c.733A>C|801|PE_PGRS10|protein_coding|CODING|YP_177751.1|1|1)	A	PE_PGRS10
gi|448814763|ref|NC_000962.3|	839184	missense_variant	missense_variant(MODERATE|MISSENSE|aAc/aCc|p.Asn245Thr/c.734A>C|801|PE_PGRS10|protein_coding|CODING|YP_177751.1|1|1)	A	PE_PGRS10
gi|448814763|ref|NC_000962.3|	839185	missense_variant	missense_variant(MODERATE|MISSENSE|aaC/aaG|p.Asn245Lys/c.735C>G|801|PE_PGRS10|protein_coding|CODING|YP_177751.1|1|1)	C	PE_PGRS10
gi|448814763|ref|NC_000962.3|	839194	synonymous_variant	synonymous_variant(LOW|SILENT|acA/acG|p.Thr248Thr/c.744A>G|801|PE_PGRS10|protein_coding|CODING|YP_177751.1|1|1)	A	PE_PGRS10
gi|448814763|ref|NC_000962.3|	839196	missense_variant	missense_variant(MODERATE|MISSENSE|cTc/cCc|p.Leu249Pro/c.746T>C|801|PE_PGRS10|protein_coding|CODING|YP_177751.1|1|1)	T	PE_PGRS10
gi|448814763|ref|NC_000962.3|	839196	missense_variant	missense_variant(MODERATE|MISSENSE|cTc/cGc|p.Leu249Arg/c.746T>G|801|PE_PGRS10|protein_coding|CODING|YP_177751.1|1|1)	T	PE_PGRS10
gi|448814763|ref|NC_000962.3|	839206	synonymous_variant	synonymous_variant(LOW|SILENT|ggT/ggG|p.Gly252Gly/c.756T>G|801|PE_PGRS10|protein_coding|CODING|YP_177751.1|1|1)	T	PE_PGRS10
gi|448814763|ref|NC_000962.3|	839209	missense_variant	missense_variant(MODERATE|MISSENSE|gaT/gaG|p.Asp253Glu/c.759T>G|801|PE_PGRS10|protein_coding|CODING|YP_177751.1|1|1)	T	PE_PGRS10
gi|448814763|ref|NC_000962.3|	839225	missense_variant	missense_variant(MODERATE|MISSENSE|Acc/Gcc|p.Thr259Ala/c.775A>G|801|PE_PGRS10|protein_coding|CODING|YP_177751.1|1|1)	A	PE_PGRS10
gi|448814763|ref|NC_000962.3|	839227	synonymous_variant	synonymous_variant(LOW|SILENT|acC/acG|p.Thr259Thr/c.777C>G|801|PE_PGRS10|protein_coding|CODING|YP_177751.1|1|1)	C	PE_PGRS10
gi|448814763|ref|NC_000962.3|	839233	synonymous_variant	synonymous_variant(LOW|SILENT|ggC/ggG|p.Gly261Gly/c.783C>G|801|PE_PGRS10|protein_coding|CODING|YP_177751.1|1|1)	C	PE_PGRS10
gi|448814763|ref|NC_000962.3|	839235	missense_variant	missense_variant(MODERATE|MISSENSE|gCt/gGt|p.Ala262Gly/c.785C>G|801|PE_PGRS10|protein_coding|CODING|YP_177751.1|1|1)	C	PE_PGRS10
gi|448814763|ref|NC_000962.3|	839243	missense_variant	missense_variant(MODERATE|MISSENSE|Agc/Ggc|p.Ser265Gly/c.793A>G|801|PE_PGRS10|protein_coding|CODING|YP_177751.1|1|1)	A	PE_PGRS10
gi|448814763|ref|NC_000962.3|	839251	synonymous_variant	synonymous_variant(LOW|SILENT|ggA/ggG|p.Gly267Gly/c.801A>G|801|PE_PGRS10|protein_coding|CODING|YP_177751.1|1|1)	A	PE_PGRS10
gi|448814763|ref|NC_000962.3|	839257	synonymous_variant	synonymous_variant(LOW|SILENT|ggC/ggG|p.Gly269Gly/c.807C>G|801|PE_PGRS10|protein_coding|CODING|YP_177751.1|1|1)	C	PE_PGRS10
gi|448814763|ref|NC_000962.3|	839262	missense_variant	missense_variant(MODERATE|MISSENSE|gCc/gGc|p.Ala271Gly/c.812C>G|801|PE_PGRS10|protein_coding|CODING|YP_177751.1|1|1)	C	PE_PGRS10
gi|448814763|ref|NC_000962.3|	839269	synonymous_variant	synonymous_variant(LOW|SILENT|ggA/ggG|p.Gly273Gly/c.819A>G|801|PE_PGRS10|protein_coding|CODING|YP_177751.1|1|1)	A	PE_PGRS10
gi|448814763|ref|NC_000962.3|	839271	missense_variant	missense_variant(MODERATE|MISSENSE|gCc/gTc|p.Ala274Val/c.821C>T|801|PE_PGRS10|protein_coding|CODING|YP_177751.1|1|1)	C	PE_PGRS10
gi|448814763|ref|NC_000962.3|	839279	missense_variant	missense_variant(MODERATE|MISSENSE|Gac/Aac|p.Asp277Asn/c.829G>A|801|PE_PGRS10|protein_coding|CODING|YP_177751.1|1|1)	G	PE_PGRS10
gi|448814763|ref|NC_000962.3|	839280	missense_variant	missense_variant(MODERATE|MISSENSE|gAc/gGc|p.Asp277Gly/c.830A>G|801|PE_PGRS10|protein_coding|CODING|YP_177751.1|1|1)	A	PE_PGRS10
gi|448814763|ref|NC_000962.3|	839281	missense_variant	missense_variant(MODERATE|MISSENSE|gaC/gaA|p.Asp277Glu/c.831C>A|801|PE_PGRS10|protein_coding|CODING|YP_177751.1|1|1)	C	PE_PGRS10
gi|448814763|ref|NC_000962.3|	839288	missense_variant	missense_variant(MODERATE|MISSENSE|Atg/Ctg|p.Met280Leu/c.838A>C|801|PE_PGRS10|protein_coding|CODING|YP_177751.1|1|1)	A	PE_PGRS10
gi|448814763|ref|NC_000962.3|	839289	missense_variant	missense_variant(MODERATE|MISSENSE|aTg/aGg|p.Met280Arg/c.839T>G|801|PE_PGRS10|protein_coding|CODING|YP_177751.1|1|1)	T	PE_PGRS10
gi|448814763|ref|NC_000962.3|	839291	missense_variant	missense_variant(MODERATE|MISSENSE|Ttc/Ctc|p.Phe281Leu/c.841T>C|801|PE_PGRS10|protein_coding|CODING|YP_177751.1|1|1)	T	PE_PGRS10
gi|448814763|ref|NC_000962.3|	839294	missense_variant	missense_variant(MODERATE|MISSENSE|Ttc/Atc|p.Phe282Ile/c.844T>A|801|PE_PGRS10|protein_coding|CODING|YP_177751.1|1|1)	T	PE_PGRS10
gi|448814763|ref|NC_000962.3|	839295	missense_variant	missense_variant(MODERATE|MISSENSE|tTc/tAc|p.Phe282Tyr/c.845T>A|801|PE_PGRS10|protein_coding|CODING|YP_177751.1|1|1)	T	PE_PGRS10
gi|448814763|ref|NC_000962.3|	839299	synonymous_variant	synonymous_variant(LOW|SILENT|ggC/ggG|p.Gly283Gly/c.849C>G|801|PE_PGRS10|protein_coding|CODING|YP_177751.1|1|1)	C	PE_PGRS10
gi|448814763|ref|NC_000962.3|	839309	missense_variant	missense_variant(MODERATE|MISSENSE|Tcc/Gcc|p.Ser287Ala/c.859T>G|801|PE_PGRS10|protein_coding|CODING|YP_177751.1|1|1)	T	PE_PGRS10
gi|448814763|ref|NC_000962.3|	839312	missense_variant	missense_variant(MODERATE|MISSENSE|Ggc/Cgc|p.Gly288Arg/c.862G>C|801|PE_PGRS10|protein_coding|CODING|YP_177751.1|1|1)	G	PE_PGRS10
gi|448814763|ref|NC_000962.3|	839322	missense_variant	missense_variant(MODERATE|MISSENSE|gGc/gCc|p.Gly291Ala/c.872G>C|801|PE_PGRS10|protein_coding|CODING|YP_177751.1|1|1)	G	PE_PGRS10
gi|448814763|ref|NC_000962.3|	839327	missense_variant	missense_variant(MODERATE|MISSENSE|Att/Gtt|p.Ile293Val/c.877A>G|801|PE_PGRS10|protein_coding|CODING|YP_177751.1|1|1)	A	PE_PGRS10
gi|448814763|ref|NC_000962.3|	839330	missense_variant	missense_variant(MODERATE|MISSENSE|Agt/Ggt|p.Ser294Gly/c.880A>G|801|PE_PGRS10|protein_coding|CODING|YP_177751.1|1|1)	A	PE_PGRS10
gi|448814763|ref|NC_000962.3|	839331	missense_variant	missense_variant(MODERATE|MISSENSE|aGt/aCt|p.Ser294Thr/c.881G>C|801|PE_PGRS10|protein_coding|CODING|YP_177751.1|1|1)	G	PE_PGRS10
gi|448814763|ref|NC_000962.3|	839334	missense_variant	missense_variant(MODERATE|MISSENSE|aAa/aGa|p.Lys295Arg/c.884A>G|801|PE_PGRS10|protein_coding|CODING|YP_177751.1|1|1)	A	PE_PGRS10
gi|448814763|ref|NC_000962.3|	839335	missense_variant	missense_variant(MODERATE|MISSENSE|aaA/aaC|p.Lys295Asn/c.885A>C|801|PE_PGRS10|protein_coding|CODING|YP_177751.1|1|1)	A	PE_PGRS10
gi|448814763|ref|NC_000962.3|	839348	missense_variant	missense_variant(MODERATE|MISSENSE|Agc/Ggc|p.Ser300Gly/c.898A>G|801|PE_PGRS10|protein_coding|CODING|YP_177751.1|1|1)	A	PE_PGRS10
gi|448814763|ref|NC_000962.3|	839352	missense_variant	missense_variant(MODERATE|MISSENSE|gCc/gGc|p.Ala301Gly/c.902C>G|801|PE_PGRS10|protein_coding|CODING|YP_177751.1|1|1)	C	PE_PGRS10
gi|448814763|ref|NC_000962.3|	839354	missense_variant	missense_variant(MODERATE|MISSENSE|Gcc/Acc|p.Ala302Thr/c.904G>A|801|PE_PGRS10|protein_coding|CODING|YP_177751.1|1|1)	G	PE_PGRS10
gi|448814763|ref|NC_000962.3|	839360	missense_variant	missense_variant(MODERATE|MISSENSE|Ggg/Cgg|p.Gly304Arg/c.910G>C|801|PE_PGRS10|protein_coding|CODING|YP_177751.1|1|1)	G	PE_PGRS10
gi|448814763|ref|NC_000962.3|	839364	missense_variant	missense_variant(MODERATE|MISSENSE|gCc/gGc|p.Ala305Gly/c.914C>G|801|PE_PGRS10|protein_coding|CODING|YP_177751.1|1|1)	C	PE_PGRS10
[truncated: 12,722 more rows]
