# Supplementary material for: Application of whole genome sequence analysis to the study of Mycobacterium tuberculosis in Nunavut, Canada
Source: PLoS One. 2017 Oct 5;12(10):e0185656. doi: 10.1371/journal.pone.0185656 (PMC5628838; doi:10.1371/journal.pone.0185656)
Supplement: S2 Table — (XLSX) [file pone.0185656.s005.xlsx]

## Sheet: Sheet1
SNP cluster	1(n=36)	2 (n=51)	3 (n=12)	4 (n=79)	5 (n=150)	6 (n=37)	7 (n=35)	8 (n=7)	9 (n=8)	10 (n=64)	11 (n=2)
1	2.1 (0-13)
2	520.7 (514-529)	5.3 (0-13)
3	588.5 (584-598)	520 (514-529)	4.5 (0-17)
4	785.9 (767-794)	437.6 (417-445)	785.4 (767-794)	3.8 (0-42)
5	765.6 (761-775)	417.3 (411-426)	765.1 (761-775)	50.5 (32-59)	8.0 (0-20)
6	544.7 (537-555)	476.5 (467-486)	396.3 (389-407)	739.7 (718-749)	719.4 (712-730)	13.7 (0-46)
7	546 (538-559)	477.7 (468-490)	397.5 (390-411)	742.9 (721-755)	722.5 (715-736)	61.7 (51-76)	9.7 (0-35)
8	542.5 (537-549)	474.2 (467-480)	394 (389-401)	739.4 (720-745)	719.1 (714-726)	58.3 (50-66)	51.5 (43-62)	2.9 (0-11)
9	541.2 (536-548)	472.8 (466-479)	392.6 (388-400)	738.0 (719-744)	717.7 (713-725)	56.9 (49-65)	50.1 (42-61)	42.6 (37-47)	6.9 (0-18)
10	545.0 (540-552)	476.7 (470-483)	396.5 (392-404)	741.9 (723-748)	721.6 (717-729)	60.8 (53-69)	61.9 (54-73)	58.5 (53-63)	57.1 (52-62)	3.3 (0-10)
11	535.5 (533-540)	467.2 (463-471)	387 (385-392)	732.4 (716-736)	712.1 (710-717)	51.3 (46-57)	52.5 (47-61)	49 (46-51)	47.6 (45-50)	51.5 (49-54)	0
